# Supplementary material for: Tumor-educated Gr1+CD11b+ cells drive breast cancer metastasis via OSM/IL-6/JAK–induced cancer cell plasticity
Source: J Clin Invest. 2024 Jan 18;134(6):e166847. doi: 10.1172/JCI166847 (PMC10940099; doi:10.1172/JCI166847)
Supplement: Supplemental table 1 [file jci-134-166847-s191.xlsx]

## Sheet: Fig. 3c Sca1 Signature
Sca1 Positive Signature	Sca1 Negative Signature
Trim54	Tmprss11e
Ttll11	Fermt1
Mmp15	Cwc27
Tspan1	Senp8
Slc14a1	Nppb
Nfatc4	Sdcbp2
Peli2	Csf1
Tacc1	Npr3
C1rl	Isg15
Esyt3	Tnc
Rerg	P2ry12
Pik3r5	Gpr87
Sptbn2	Arhgap29
Aldh3a1	Tfrc
Olfm1	Parp14
Phyhd1	Ddx21
Papln	Tnfsf15
Ttc28	Lrrc8c
Tspan11	Mrc1
Alpl	Rapsn
Kcnh2	Ldlrad4
Coro2b	Cdkal1
Zbtb7c	Samd9l
Bpifb4	Denr
Cytip	Atp10a
Tnfrsf19	Mlf1
Ak1	Eif2s3x
Trib2	Rel
Fbln1	Adam12
Dmp1	Dlgap1
Sod3	Tle4
Id4	Tlcd4
Slc7a11	Tlcd4
Stra6	Pik3cb
Kalrn	Btn1a1
Trp53inp2	Lama3
Map1a	Flnb
Xlr	Tmem130
9330182L06Rik	Uchl4
Prex1	Prmt5
F5	Las1l
Trabd2b	4921507P07Rik
Igfbp6	Rtp4
Htra3	Ptrh1
Ncmap	Dnajc6
Gstm1	Plk2
Gstm2	Ttc39c
Gper1	Gls2
Spn	Mrpl47
Sh2d3c	Pola1
Dlg4	Aloxe3
Lcn2	Irf5
Sema6c	Inhba
Camk2b	Fgd3
Shc4	Acpp
Ltf	Zfpm2
Klhl24	Mslnl
Gnao1	Prss16
Zfp467	Ror1
F13a1	Sfn
Capn5	Osbpl3
Chdh	Cgn
Rbbp8nl	Unc13c
Lifr	Loxl4
C1s1	Rasef
Nptxr	Gdap2
Gas7	Edn1
Prom2	Ptpn22
Dhrs3	Rrp12
Ndrg2	Arhgdig
Mgat3	Sema6a
Sqor	Txnip
Sqor	Klf6
Irx3	Filip1l
Tbx2	Traf1
Phospho1	Tmcc3
Nckap1l	Atf3
Prob1	Flacc1
Ephx1	Rpp30
Egr3	Slc16a6
Klk6	Rsad2
Tnnt3	Syne1
Iqgap2	Lce1g
Otop1	Lce1g
Eva1b	Lce1g
Arhgap33	Lce1g
Adssl1	Msn
Ypel1	Pa2g4
Pcdhb16	Pa2g4
Kif26b	Mtrf1
Camk2n1	Fez2
Kcnh1	Itga2
Akna	Gpr63
C130074G19Rik	Cblc
Ugt1a6a	Sorbs2
Il33	Ripk2
Blvrb	Itgb6
1700016C15Rik	Gjb4
Mdga1	Nolc1
Fcgrt	Fam71a
Notum	Oasl1
Tc2n	Dlc1
Xkr5	Cav1
Sntb1	Pde4b
Hhip	Osr1
Fgfr1	Serpinb2
Samd14	Carns1
Il12rb1	Manea
Col11a2	Ccdc137
Xdh	Akap12
C1qtnf6	Sema3c
Panx2	Cxcl5
Sardh	Fst
Acox2	Cobl
Prkch	Eif2s3x
Prkch	Adamts8
Tcn2	Utp20
Myh14	Pdcd11
Adgra1	Fyb2
Shank1	Ifit1
Gm45837	Nfkb2
Olfml2b	Cntfr
Dock6	Arf2
Ptges	Arf2
Ebf4	Arf2
Tns1	Arf2
Slc22a18	Lcp1
Asb2	Ddah1
Nos1ap	Atp8a1
Col2a1	Dusp14
Lrrc75b	Tspan12
Sptb	Csrnp1
Ccn5	Adm
Cacna1i	Nipal1
Ramp1	Fam126a
Arap3	Erc2
Hsf2bp	Ccdc116
Arrb1	Icam1
Casp1	Vgll3
Casp1	Cadps2
Pkdcc	Cpeb2
Bmf	Wnt7a
Slpi	Ppbp
Pde2a	Lamb3
Col6a1	Rps12
Add2	Cd274
Mgst1	Lnx1
Deptor	Adamts1
Gm7694	Heatr1
Adgre5	Apol8
Speg	Apol8
Angpt1	Apol8
Adamts10	Apol8
Aqp1	Cxcl10
Aqp1	Abtb2
Abcc3	Angptl4
Tnxb	Tnfaip3
Rab7b	Ccn1
Rbpms	Cdkl2
Tle2	Cxcl16
Mgp	Nog
Asic1	Dusp5
Cyp26b1	Serpinb6b
Gdpd2	Fbln2
Trp53inp1	Frmd4b
Nqo1	Pglyrp3
Neurl1b	Tbcel
Aox1	Tbcel
Galnt15	Ube2cbp
Pla2g7	Pgf
Kif21b	Prss23
Idh1	Csf2
Crispld2	Mctp2
Zfr2	Rgs16
Mpp3	Arhgef3
S100a16	Ccl2
Slfn2	Serpine1
Slfn2	Uchl5
Notch3	Map6
Aqp5	Epdr1
S100a14	Snai3
Sulf2	Gadd45b
S100a8	Gsn
Slc25a23	Zeb1
Foxq1	Cavin2
Ace	Plac1
Tslp	Lamc2
Scara5	Klf2
Cacng7	Moxd1
Chil1	Arrdc4
Col6a2	Plscr2
Npr1	Ccn2
Adgrf4	Mb21d2
	Rassf5
	Il24
	Ddx52
	Col17a1
	Nfkbie
	Ppp1r12b
	Dock11

## Sheet: Fig. 3d
56 common upregulated gene list	1 common downregulated gene
Muc1	Carns1
F5
Ly6a
Steap4
Saa3
Lgals9
P2ry6
Trim30a
Osmr
Slfn2
Ly6c1
Ccn5
Selp
C1ra
Ly6e
Lgals3bp
Aebp1
C1s1
Mmp13
Mafb
C1rl
Lepr
Slfn8
Chil1
Mndal
Lcn2
Cyp1b1
Casp4
Ifitm3
Ltf
Xdh
Casp12
Ifi203
Il33
Susd6
Cfh
Pde5a
S100a8
Clu
Slc7a11
Adamts9
Tcp11l2
Sntb1
Itgb3
Porcn
Sema4g
Gsap
Kcnh1
Slpi
Sfxn5
Pcdhb17
Ahr
Tcn2
Rnase4
Sh3pxd2b
Masp1
