# Supplementary material for: Tumor-educated Gr1+CD11b+ cells drive breast cancer metastasis via OSM/IL-6/JAK–induced cancer cell plasticity
Source: J Clin Invest. 2024 Jan 18;134(6):e166847. doi: 10.1172/JCI166847 (PMC10940099; doi:10.1172/JCI166847)
Supplement: Supplemental table 2 [file jci-134-166847-s192.xlsx]

## Sheet: filtered CellPhonDB results
id_cp_interaction	interacting_pair	partner_a	partner_b	gene_a	gene_b	secreted	receptor_a	receptor_b	annotation_strategy	is_integrin	rank	pairs_a	pairs_b	significant_mean	split_pairs_a	split_pairs_b
CPI-SC0D9B795CC	CDH1_a2b1 complex	simple:P12830	complex:a2b1 complex	CDH1	NA	FALSE	FALSE	FALSE	curated	TRUE	0.13	Macrophages	Epithelial/Cancer cells	0.229	CDH1	ITGB1
CPI-SC0D9B795CC	CDH1_a2b1 complex	simple:P12830	complex:a2b1 complex	CDH1	NA	FALSE	FALSE	FALSE	curated	TRUE	0.13	Macrophages	Epithelial/Cancer cells	0.229	CDH1	ITGA2
CPI-SC0D9B795CC	CDH1_a2b1 complex	simple:P12830	complex:a2b1 complex	CDH1	NA	FALSE	FALSE	FALSE	curated	TRUE	0.13	M2-like Macrophages	Epithelial/Cancer cells	0.131	CDH1	ITGB1
CPI-SC0D9B795CC	CDH1_a2b1 complex	simple:P12830	complex:a2b1 complex	CDH1	NA	FALSE	FALSE	FALSE	curated	TRUE	0.13	M2-like Macrophages	Epithelial/Cancer cells	0.131	CDH1	ITGA2
CPI-SC0E0C50FCA	COL14A1_a2b1 complex	simple:Q05707	complex:a2b1 complex	COL14A1	NA	TRUE	FALSE	FALSE	curated	TRUE	0.06	Proliferating myeloid cells	Epithelial/Cancer cells	0.211	COL14A1	ITGB1
CPI-SC0E0C50FCA	COL14A1_a2b1 complex	simple:Q05707	complex:a2b1 complex	COL14A1	NA	TRUE	FALSE	FALSE	curated	TRUE	0.06	Proliferating myeloid cells	Epithelial/Cancer cells	0.211	COL14A1	ITGA2
CPI-SC01FFC9392	FN1_a2b1 complex	simple:P02751	complex:a2b1 complex	FN1	NA	TRUE	FALSE	FALSE	curated	TRUE	0.09	Proliferating myeloid cells	Epithelial/Cancer cells	1.254	FN1	ITGB1
CPI-SC01FFC9392	FN1_a2b1 complex	simple:P02751	complex:a2b1 complex	FN1	NA	TRUE	FALSE	FALSE	curated	TRUE	0.09	Proliferating myeloid cells	Epithelial/Cancer cells	1.254	FN1	ITGA2
CPI-SC0D9B795CC	CDH1_a2b1 complex	simple:P12830	complex:a2b1 complex	CDH1	NA	FALSE	FALSE	FALSE	curated	TRUE	0.13	Proliferating myeloid cells	Epithelial/Cancer cells	0.136	CDH1	ITGB1
CPI-SC0D9B795CC	CDH1_a2b1 complex	simple:P12830	complex:a2b1 complex	CDH1	NA	FALSE	FALSE	FALSE	curated	TRUE	0.13	Proliferating myeloid cells	Epithelial/Cancer cells	0.136	CDH1	ITGA2
CPI-SC0E0C50FCA	COL14A1_a2b1 complex	simple:Q05707	complex:a2b1 complex	COL14A1	NA	TRUE	FALSE	FALSE	curated	TRUE	0.06	Monocytes	Epithelial/Cancer cells	0.179	COL14A1	ITGB1
CPI-SC0E0C50FCA	COL14A1_a2b1 complex	simple:Q05707	complex:a2b1 complex	COL14A1	NA	TRUE	FALSE	FALSE	curated	TRUE	0.06	Monocytes	Epithelial/Cancer cells	0.179	COL14A1	ITGA2
CPI-SC0D9B795CC	CDH1_a2b1 complex	simple:P12830	complex:a2b1 complex	CDH1	NA	FALSE	FALSE	FALSE	curated	TRUE	0.13	Monocytes	Epithelial/Cancer cells	0.157	CDH1	ITGB1
CPI-SC0D9B795CC	CDH1_a2b1 complex	simple:P12830	complex:a2b1 complex	CDH1	NA	FALSE	FALSE	FALSE	curated	TRUE	0.13	Monocytes	Epithelial/Cancer cells	0.157	CDH1	ITGA2
CPI-SC01FFC9392	FN1_a2b1 complex	simple:P02751	complex:a2b1 complex	FN1	NA	TRUE	FALSE	FALSE	curated	TRUE	0.09	M2-like Macrophages	Epithelial/Cancer cells	1.491	FN1	ITGB1
CPI-SC01FFC9392	FN1_a2b1 complex	simple:P02751	complex:a2b1 complex	FN1	NA	TRUE	FALSE	FALSE	curated	TRUE	0.09	M2-like Macrophages	Epithelial/Cancer cells	1.491	FN1	ITGA2
CPI-SC01FFC9392	FN1_a2b1 complex	simple:P02751	complex:a2b1 complex	FN1	NA	TRUE	FALSE	FALSE	curated	TRUE	0.09	Monocytes	Epithelial/Cancer cells	1.312	FN1	ITGB1
CPI-SC01FFC9392	FN1_a2b1 complex	simple:P02751	complex:a2b1 complex	FN1	NA	TRUE	FALSE	FALSE	curated	TRUE	0.09	Monocytes	Epithelial/Cancer cells	1.312	FN1	ITGA2
CPI-SC04F2478E9	FN1_a3b1 complex	simple:P02751	complex:a3b1 complex	FN1	NA	TRUE	FALSE	FALSE	curated	TRUE	0.1	Macrophages	Epithelial/Cancer cells	1.525	FN1	ITGB1
CPI-SC04F2478E9	FN1_a3b1 complex	simple:P02751	complex:a3b1 complex	FN1	NA	TRUE	FALSE	FALSE	curated	TRUE	0.1	Macrophages	Epithelial/Cancer cells	1.525	FN1	ITGA3
CPI-SC02BFEEC8A	THBS1_a3b1 complex	simple:P07996	complex:a3b1 complex	THBS1	NA	FALSE	FALSE	FALSE	curated	TRUE	0.13	Monocytes	Epithelial/Cancer cells	0.539	THBS1	ITGB1
CPI-SC02BFEEC8A	THBS1_a3b1 complex	simple:P07996	complex:a3b1 complex	THBS1	NA	FALSE	FALSE	FALSE	curated	TRUE	0.13	Monocytes	Epithelial/Cancer cells	0.539	THBS1	ITGA3
CPI-SC02BFEEC8A	THBS1_a3b1 complex	simple:P07996	complex:a3b1 complex	THBS1	NA	FALSE	FALSE	FALSE	curated	TRUE	0.13	Proliferating myeloid cells	Epithelial/Cancer cells	0.497	THBS1	ITGB1
CPI-SC02BFEEC8A	THBS1_a3b1 complex	simple:P07996	complex:a3b1 complex	THBS1	NA	FALSE	FALSE	FALSE	curated	TRUE	0.13	Proliferating myeloid cells	Epithelial/Cancer cells	0.497	THBS1	ITGA3
CPI-SC04F2478E9	FN1_a3b1 complex	simple:P02751	complex:a3b1 complex	FN1	NA	TRUE	FALSE	FALSE	curated	TRUE	0.1	Monocytes	Epithelial/Cancer cells	1.608	FN1	ITGB1
CPI-SC04F2478E9	FN1_a3b1 complex	simple:P02751	complex:a3b1 complex	FN1	NA	TRUE	FALSE	FALSE	curated	TRUE	0.1	Monocytes	Epithelial/Cancer cells	1.608	FN1	ITGA3
CPI-SC04F2478E9	FN1_a3b1 complex	simple:P02751	complex:a3b1 complex	FN1	NA	TRUE	FALSE	FALSE	curated	TRUE	0.1	M2-like Macrophages	Epithelial/Cancer cells	1.787	FN1	ITGB1
CPI-SC04F2478E9	FN1_a3b1 complex	simple:P02751	complex:a3b1 complex	FN1	NA	TRUE	FALSE	FALSE	curated	TRUE	0.1	M2-like Macrophages	Epithelial/Cancer cells	1.787	FN1	ITGA3
CPI-SC04F2478E9	FN1_a3b1 complex	simple:P02751	complex:a3b1 complex	FN1	NA	TRUE	FALSE	FALSE	curated	TRUE	0.1	Proliferating myeloid cells	Epithelial/Cancer cells	1.55	FN1	ITGB1
CPI-SC04F2478E9	FN1_a3b1 complex	simple:P02751	complex:a3b1 complex	FN1	NA	TRUE	FALSE	FALSE	curated	TRUE	0.1	Proliferating myeloid cells	Epithelial/Cancer cells	1.55	FN1	ITGA3
CPI-SC02BFEEC8A	THBS1_a3b1 complex	simple:P07996	complex:a3b1 complex	THBS1	NA	FALSE	FALSE	FALSE	curated	TRUE	0.13	Macrophages	Epithelial/Cancer cells	0.864	THBS1	ITGB1
CPI-SC02BFEEC8A	THBS1_a3b1 complex	simple:P07996	complex:a3b1 complex	THBS1	NA	FALSE	FALSE	FALSE	curated	TRUE	0.13	Macrophages	Epithelial/Cancer cells	0.864	THBS1	ITGA3
CPI-SC02BFEEC8A	THBS1_a3b1 complex	simple:P07996	complex:a3b1 complex	THBS1	NA	FALSE	FALSE	FALSE	curated	TRUE	0.13	M2-like Macrophages	Epithelial/Cancer cells	0.488	THBS1	ITGB1
CPI-SC02BFEEC8A	THBS1_a3b1 complex	simple:P07996	complex:a3b1 complex	THBS1	NA	FALSE	FALSE	FALSE	curated	TRUE	0.13	M2-like Macrophages	Epithelial/Cancer cells	0.488	THBS1	ITGA3
CPI-SC07BE7830D	SPP1_a4b1 complex	simple:P10451	complex:a4b1 complex	SPP1	NA	TRUE	FALSE	FALSE	curated	TRUE	0.19	Epithelial/Cancer cells	Macrophages	1.665	SPP1	ITGB1
CPI-SC07BE7830D	SPP1_a4b1 complex	simple:P10451	complex:a4b1 complex	SPP1	NA	TRUE	FALSE	FALSE	curated	TRUE	0.19	Epithelial/Cancer cells	Macrophages	1.665	SPP1	ITGA4
CPI-SC07BE7830D	SPP1_a4b1 complex	simple:P10451	complex:a4b1 complex	SPP1	NA	TRUE	FALSE	FALSE	curated	TRUE	0.19	Epithelial/Cancer cells	Monocytes	1.673	SPP1	ITGB1
CPI-SC07BE7830D	SPP1_a4b1 complex	simple:P10451	complex:a4b1 complex	SPP1	NA	TRUE	FALSE	FALSE	curated	TRUE	0.19	Epithelial/Cancer cells	Monocytes	1.673	SPP1	ITGA4
CPI-SC0A9EB628A	VCAM1_a4b1 complex	simple:P19320	complex:a4b1 complex	VCAM1	NA	FALSE	FALSE	FALSE	curated	TRUE	0.2	Epithelial/Cancer cells	Macrophages	0.544	VCAM1	ITGB1
CPI-SC0A9EB628A	VCAM1_a4b1 complex	simple:P19320	complex:a4b1 complex	VCAM1	NA	FALSE	FALSE	FALSE	curated	TRUE	0.2	Epithelial/Cancer cells	Macrophages	0.544	VCAM1	ITGA4
CPI-SC0A9EB628A	VCAM1_a4b1 complex	simple:P19320	complex:a4b1 complex	VCAM1	NA	FALSE	FALSE	FALSE	curated	TRUE	0.2	Epithelial/Cancer cells	Monocytes	0.552	VCAM1	ITGB1
CPI-SC0A9EB628A	VCAM1_a4b1 complex	simple:P19320	complex:a4b1 complex	VCAM1	NA	FALSE	FALSE	FALSE	curated	TRUE	0.2	Epithelial/Cancer cells	Monocytes	0.552	VCAM1	ITGA4
CPI-SC0A9EB628A	VCAM1_a4b1 complex	simple:P19320	complex:a4b1 complex	VCAM1	NA	FALSE	FALSE	FALSE	curated	TRUE	0.2	Epithelial/Cancer cells	Proliferating myeloid cells	0.569	VCAM1	ITGB1
CPI-SC0A9EB628A	VCAM1_a4b1 complex	simple:P19320	complex:a4b1 complex	VCAM1	NA	FALSE	FALSE	FALSE	curated	TRUE	0.2	Epithelial/Cancer cells	Proliferating myeloid cells	0.569	VCAM1	ITGA4
CPI-SC07BE7830D	SPP1_a4b1 complex	simple:P10451	complex:a4b1 complex	SPP1	NA	TRUE	FALSE	FALSE	curated	TRUE	0.19	Epithelial/Cancer cells	Proliferating myeloid cells	1.69	SPP1	ITGB1
CPI-SC07BE7830D	SPP1_a4b1 complex	simple:P10451	complex:a4b1 complex	SPP1	NA	TRUE	FALSE	FALSE	curated	TRUE	0.19	Epithelial/Cancer cells	Proliferating myeloid cells	1.69	SPP1	ITGA4
CPI-SC08E97F7CA	VCAM1_a4b7 complex	simple:P19320	complex:a4b7 complex	VCAM1	NA	FALSE	FALSE	FALSE	curated	TRUE	0.15	Epithelial/Cancer cells	Macrophages	0.564	VCAM1	ITGB7
CPI-SC08E97F7CA	VCAM1_a4b7 complex	simple:P19320	complex:a4b7 complex	VCAM1	NA	FALSE	FALSE	FALSE	curated	TRUE	0.15	Epithelial/Cancer cells	Macrophages	0.564	VCAM1	ITGA4
CPI-SC08B2AD7C6	FN1_a5b1 complex	simple:P02751	complex:a5b1 complex	FN1	NA	TRUE	FALSE	FALSE	curated	TRUE	0.31	M2-like Macrophages	Epithelial/Cancer cells	1.465	FN1	ITGB1
CPI-SC08B2AD7C6	FN1_a5b1 complex	simple:P02751	complex:a5b1 complex	FN1	NA	TRUE	FALSE	FALSE	curated	TRUE	0.31	M2-like Macrophages	Epithelial/Cancer cells	1.465	FN1	ITGA5
CPI-SC0EEF3A379	LAMC1_a6b1 complex	simple:P11047	complex:a6b1 complex	LAMC1	NA	TRUE	FALSE	FALSE	curated	TRUE	0.22	Epithelial/Cancer cells	Monocytes	0.25	LAMC1	ITGB1
CPI-SC0EEF3A379	LAMC1_a6b1 complex	simple:P11047	complex:a6b1 complex	LAMC1	NA	TRUE	FALSE	FALSE	curated	TRUE	0.22	Epithelial/Cancer cells	Monocytes	0.25	LAMC1	ITGA6
CPI-SC0EEF3A379	LAMC1_a6b1 complex	simple:P11047	complex:a6b1 complex	LAMC1	NA	TRUE	FALSE	FALSE	curated	TRUE	0.22	Epithelial/Cancer cells	Proliferating myeloid cells	0.266	LAMC1	ITGB1
CPI-SC0EEF3A379	LAMC1_a6b1 complex	simple:P11047	complex:a6b1 complex	LAMC1	NA	TRUE	FALSE	FALSE	curated	TRUE	0.22	Epithelial/Cancer cells	Proliferating myeloid cells	0.266	LAMC1	ITGA6
CPI-SC0EEF3A379	LAMC1_a6b1 complex	simple:P11047	complex:a6b1 complex	LAMC1	NA	TRUE	FALSE	FALSE	curated	TRUE	0.22	Proliferating myeloid cells	Epithelial/Cancer cells	0.254	LAMC1	ITGB1
CPI-SC0EEF3A379	LAMC1_a6b1 complex	simple:P11047	complex:a6b1 complex	LAMC1	NA	TRUE	FALSE	FALSE	curated	TRUE	0.22	Proliferating myeloid cells	Epithelial/Cancer cells	0.254	LAMC1	ITGA6
CPI-SC0E5218AA4	NRG1_a6b4 complex	simple:Q02297	complex:a6b4 complex	NRG1	NA	TRUE	TRUE	FALSE	curated	TRUE	0.11	M2-like Macrophages	Epithelial/Cancer cells	0.358	NRG1	ITGB4
CPI-SC0E5218AA4	NRG1_a6b4 complex	simple:Q02297	complex:a6b4 complex	NRG1	NA	TRUE	TRUE	FALSE	curated	TRUE	0.11	M2-like Macrophages	Epithelial/Cancer cells	0.358	NRG1	ITGA6
CPI-SC0A68C5F13	IGF1_a6b4 complex	simple:P05019	complex:a6b4 complex	IGF1	NA	TRUE	FALSE	FALSE	curated	TRUE	0.06	Monocytes	Epithelial/Cancer cells	0.344	IGF1	ITGB4
CPI-SC0A68C5F13	IGF1_a6b4 complex	simple:P05019	complex:a6b4 complex	IGF1	NA	TRUE	FALSE	FALSE	curated	TRUE	0.06	Monocytes	Epithelial/Cancer cells	0.344	IGF1	ITGA6
CPI-SC0E5218AA4	NRG1_a6b4 complex	simple:Q02297	complex:a6b4 complex	NRG1	NA	TRUE	TRUE	FALSE	curated	TRUE	0.11	Macrophages	Epithelial/Cancer cells	0.442	NRG1	ITGB4
CPI-SC0E5218AA4	NRG1_a6b4 complex	simple:Q02297	complex:a6b4 complex	NRG1	NA	TRUE	TRUE	FALSE	curated	TRUE	0.11	Macrophages	Epithelial/Cancer cells	0.442	NRG1	ITGA6
CPI-SC0A68C5F13	IGF1_a6b4 complex	simple:P05019	complex:a6b4 complex	IGF1	NA	TRUE	FALSE	FALSE	curated	TRUE	0.06	Proliferating myeloid cells	Epithelial/Cancer cells	0.364	IGF1	ITGB4
CPI-SC0A68C5F13	IGF1_a6b4 complex	simple:P05019	complex:a6b4 complex	IGF1	NA	TRUE	FALSE	FALSE	curated	TRUE	0.06	Proliferating myeloid cells	Epithelial/Cancer cells	0.364	IGF1	ITGA6
CPI-SC0E5218AA4	NRG1_a6b4 complex	simple:Q02297	complex:a6b4 complex	NRG1	NA	TRUE	TRUE	FALSE	curated	TRUE	0.11	Proliferating myeloid cells	Epithelial/Cancer cells	0.323	NRG1	ITGB4
CPI-SC0E5218AA4	NRG1_a6b4 complex	simple:Q02297	complex:a6b4 complex	NRG1	NA	TRUE	TRUE	FALSE	curated	TRUE	0.11	Proliferating myeloid cells	Epithelial/Cancer cells	0.323	NRG1	ITGA6
CPI-SC0A68C5F13	IGF1_a6b4 complex	simple:P05019	complex:a6b4 complex	IGF1	NA	TRUE	FALSE	FALSE	curated	TRUE	0.06	M2-like Macrophages	Epithelial/Cancer cells	0.598	IGF1	ITGB4
CPI-SC0A68C5F13	IGF1_a6b4 complex	simple:P05019	complex:a6b4 complex	IGF1	NA	TRUE	FALSE	FALSE	curated	TRUE	0.06	M2-like Macrophages	Epithelial/Cancer cells	0.598	IGF1	ITGA6
CPI-SC0E5218AA4	NRG1_a6b4 complex	simple:Q02297	complex:a6b4 complex	NRG1	NA	TRUE	TRUE	FALSE	curated	TRUE	0.11	Monocytes	Epithelial/Cancer cells	0.38	NRG1	ITGB4
CPI-SC0E5218AA4	NRG1_a6b4 complex	simple:Q02297	complex:a6b4 complex	NRG1	NA	TRUE	TRUE	FALSE	curated	TRUE	0.11	Monocytes	Epithelial/Cancer cells	0.38	NRG1	ITGA6
CPI-SC056BF6CBB	TNC_a9b1 complex	simple:P24821	complex:a9b1 complex	TNC	NA	TRUE	FALSE	FALSE	curated	TRUE	0.14	Epithelial/Cancer cells	M2-like Macrophages	0.298	TNC	ITGB1
CPI-SC056BF6CBB	TNC_a9b1 complex	simple:P24821	complex:a9b1 complex	TNC	NA	TRUE	FALSE	FALSE	curated	TRUE	0.14	Epithelial/Cancer cells	M2-like Macrophages	0.298	TNC	ITGA9
CPI-SC062D34C2A	VCAM1_a9b1 complex	simple:P19320	complex:a9b1 complex	VCAM1	NA	FALSE	FALSE	FALSE	curated	TRUE	0.15	Epithelial/Cancer cells	Monocytes	0.608	VCAM1	ITGB1
CPI-SC062D34C2A	VCAM1_a9b1 complex	simple:P19320	complex:a9b1 complex	VCAM1	NA	FALSE	FALSE	FALSE	curated	TRUE	0.15	Epithelial/Cancer cells	Monocytes	0.608	VCAM1	ITGA9
CPI-SC062D34C2A	VCAM1_a9b1 complex	simple:P19320	complex:a9b1 complex	VCAM1	NA	FALSE	FALSE	FALSE	curated	TRUE	0.15	Epithelial/Cancer cells	M2-like Macrophages	0.7	VCAM1	ITGB1
CPI-SC062D34C2A	VCAM1_a9b1 complex	simple:P19320	complex:a9b1 complex	VCAM1	NA	FALSE	FALSE	FALSE	curated	TRUE	0.15	Epithelial/Cancer cells	M2-like Macrophages	0.7	VCAM1	ITGA9
CPI-SC01AB9BED7	SPP1_a9b1 complex	simple:P10451	complex:a9b1 complex	SPP1	NA	TRUE	FALSE	FALSE	curated	TRUE	0.14	Epithelial/Cancer cells	M2-like Macrophages	1.821	SPP1	ITGB1
CPI-SC01AB9BED7	SPP1_a9b1 complex	simple:P10451	complex:a9b1 complex	SPP1	NA	TRUE	FALSE	FALSE	curated	TRUE	0.14	Epithelial/Cancer cells	M2-like Macrophages	1.821	SPP1	ITGA9
CPI-SC056BF6CBB	TNC_a9b1 complex	simple:P24821	complex:a9b1 complex	TNC	NA	TRUE	FALSE	FALSE	curated	TRUE	0.14	Epithelial/Cancer cells	Monocytes	0.206	TNC	ITGB1
CPI-SC056BF6CBB	TNC_a9b1 complex	simple:P24821	complex:a9b1 complex	TNC	NA	TRUE	FALSE	FALSE	curated	TRUE	0.14	Epithelial/Cancer cells	Monocytes	0.206	TNC	ITGA9
CPI-SC062D34C2A	VCAM1_a9b1 complex	simple:P19320	complex:a9b1 complex	VCAM1	NA	FALSE	FALSE	FALSE	curated	TRUE	0.15	Epithelial/Cancer cells	Proliferating myeloid cells	0.592	VCAM1	ITGB1
CPI-SC062D34C2A	VCAM1_a9b1 complex	simple:P19320	complex:a9b1 complex	VCAM1	NA	FALSE	FALSE	FALSE	curated	TRUE	0.15	Epithelial/Cancer cells	Proliferating myeloid cells	0.592	VCAM1	ITGA9
CPI-SC01AB9BED7	SPP1_a9b1 complex	simple:P10451	complex:a9b1 complex	SPP1	NA	TRUE	FALSE	FALSE	curated	TRUE	0.14	Epithelial/Cancer cells	Proliferating myeloid cells	1.713	SPP1	ITGB1
CPI-SC01AB9BED7	SPP1_a9b1 complex	simple:P10451	complex:a9b1 complex	SPP1	NA	TRUE	FALSE	FALSE	curated	TRUE	0.14	Epithelial/Cancer cells	Proliferating myeloid cells	1.713	SPP1	ITGA9
CPI-SC01AB9BED7	SPP1_a9b1 complex	simple:P10451	complex:a9b1 complex	SPP1	NA	TRUE	FALSE	FALSE	curated	TRUE	0.14	Epithelial/Cancer cells	Monocytes	1.728	SPP1	ITGB1
CPI-SC01AB9BED7	SPP1_a9b1 complex	simple:P10451	complex:a9b1 complex	SPP1	NA	TRUE	FALSE	FALSE	curated	TRUE	0.14	Epithelial/Cancer cells	Monocytes	1.728	SPP1	ITGA9
CPI-SS047CD2E9F	TNFSF9_ADGRG5	simple:P41273	simple:Q8IZF4	TNFSF9	ADGRG5	TRUE	FALSE	TRUE	InnateDB-All	FALSE	0.13	Epithelial/Cancer cells	Proliferating myeloid cells	0.129	TNFSF9	ADGRG5
CPI-SS047CD2E9F	TNFSF9_ADGRG5	simple:P41273	simple:Q8IZF4	TNFSF9	ADGRG5	TRUE	FALSE	TRUE	InnateDB-All	FALSE	0.13	Epithelial/Cancer cells	Monocytes	0.098	TNFSF9	ADGRG5
CPI-SC08923F7F7	F11R_aLb2 complex	simple:Q9Y624	complex:aLb2 complex	F11R	NA	FALSE	TRUE	FALSE	curated	TRUE	0.11	Epithelial/Cancer cells	Monocytes	0.222	F11R	ITGB2
CPI-SC08923F7F7	F11R_aLb2 complex	simple:Q9Y624	complex:aLb2 complex	F11R	NA	FALSE	TRUE	FALSE	curated	TRUE	0.11	Epithelial/Cancer cells	Monocytes	0.222	F11R	ITGAL
CPI-SC08923F7F7	F11R_aLb2 complex	simple:Q9Y624	complex:aLb2 complex	F11R	NA	FALSE	TRUE	FALSE	curated	TRUE	0.11	Epithelial/Cancer cells	Macrophages	0.211	F11R	ITGB2
CPI-SC08923F7F7	F11R_aLb2 complex	simple:Q9Y624	complex:aLb2 complex	F11R	NA	FALSE	TRUE	FALSE	curated	TRUE	0.11	Epithelial/Cancer cells	Macrophages	0.211	F11R	ITGAL
CPI-SC08923F7F7	F11R_aLb2 complex	simple:Q9Y624	complex:aLb2 complex	F11R	NA	FALSE	TRUE	FALSE	curated	TRUE	0.11	Epithelial/Cancer cells	Proliferating myeloid cells	0.268	F11R	ITGB2
CPI-SC08923F7F7	F11R_aLb2 complex	simple:Q9Y624	complex:aLb2 complex	F11R	NA	FALSE	TRUE	FALSE	curated	TRUE	0.11	Epithelial/Cancer cells	Proliferating myeloid cells	0.268	F11R	ITGAL
CPI-SC0F4AC5AA2	ICAM1_aLb2 complex	simple:P05362	complex:aLb2 complex	ICAM1	NA	FALSE	TRUE	FALSE	curated	TRUE	0.36	Epithelial/Cancer cells	Proliferating myeloid cells	0.222	ICAM1	ITGB2
CPI-SC0F4AC5AA2	ICAM1_aLb2 complex	simple:P05362	complex:aLb2 complex	ICAM1	NA	FALSE	TRUE	FALSE	curated	TRUE	0.36	Epithelial/Cancer cells	Proliferating myeloid cells	0.222	ICAM1	ITGAL
CPI-SC0527EEE7A	C3_aMb2 complex	simple:P01024	complex:aMb2 complex	C3	NA	TRUE	FALSE	FALSE	curated	TRUE	0.18	Epithelial/Cancer cells	Macrophages	0.551	C3	ITGB2
CPI-SC0527EEE7A	C3_aMb2 complex	simple:P01024	complex:aMb2 complex	C3	NA	TRUE	FALSE	FALSE	curated	TRUE	0.18	Epithelial/Cancer cells	Macrophages	0.551	C3	ITGAM
CPI-SC0C3E2D267	F10_aMb2 complex	simple:P00742	complex:aMb2 complex	F10	NA	TRUE	FALSE	FALSE	curated	TRUE	0.23	Macrophages	Epithelial/Cancer cells	0.623	F10	ITGB2
CPI-SC0C3E2D267	F10_aMb2 complex	simple:P00742	complex:aMb2 complex	F10	NA	TRUE	FALSE	FALSE	curated	TRUE	0.23	Macrophages	Epithelial/Cancer cells	0.623	F10	ITGAM
CPI-SC0C3E2D267	F10_aMb2 complex	simple:P00742	complex:aMb2 complex	F10	NA	TRUE	FALSE	FALSE	curated	TRUE	0.23	Epithelial/Cancer cells	Macrophages	0.461	F10	ITGB2
CPI-SC0C3E2D267	F10_aMb2 complex	simple:P00742	complex:aMb2 complex	F10	NA	TRUE	FALSE	FALSE	curated	TRUE	0.23	Epithelial/Cancer cells	Macrophages	0.461	F10	ITGAM
CPI-SC0A05D3880	THY1_aMb2 complex	simple:P04216	complex:aMb2 complex	THY1	NA	FALSE	FALSE	FALSE	curated	TRUE	0.32	Epithelial/Cancer cells	Macrophages	0.462	THY1	ITGB2
CPI-SC0A05D3880	THY1_aMb2 complex	simple:P04216	complex:aMb2 complex	THY1	NA	FALSE	FALSE	FALSE	curated	TRUE	0.32	Epithelial/Cancer cells	Macrophages	0.462	THY1	ITGAM
CPI-SC0B6D68FD5	ICAM1_aMb2 complex	simple:P05362	complex:aMb2 complex	ICAM1	NA	FALSE	TRUE	FALSE	curated	TRUE	0.36	Epithelial/Cancer cells	Monocytes	0.339	ICAM1	ITGB2
CPI-SC0B6D68FD5	ICAM1_aMb2 complex	simple:P05362	complex:aMb2 complex	ICAM1	NA	FALSE	TRUE	FALSE	curated	TRUE	0.36	Epithelial/Cancer cells	Monocytes	0.339	ICAM1	ITGAM
CPI-SC0B6D68FD5	ICAM1_aMb2 complex	simple:P05362	complex:aMb2 complex	ICAM1	NA	FALSE	TRUE	FALSE	curated	TRUE	0.36	Epithelial/Cancer cells	Macrophages	0.461	ICAM1	ITGB2
CPI-SC0B6D68FD5	ICAM1_aMb2 complex	simple:P05362	complex:aMb2 complex	ICAM1	NA	FALSE	TRUE	FALSE	curated	TRUE	0.36	Epithelial/Cancer cells	Macrophages	0.461	ICAM1	ITGAM
CPI-SS09808DEAE	CD74_APP	simple:P04233	simple:P05067	CD74	APP	FALSE	TRUE	FALSE	curated	FALSE	0.38	Monocytes	Epithelial/Cancer cells	2.045	CD74	APP
CPI-SS09808DEAE	CD74_APP	simple:P04233	simple:P05067	CD74	APP	FALSE	TRUE	FALSE	curated	FALSE	0.38	Macrophages	Epithelial/Cancer cells	1.909	CD74	APP
CPI-SS09808DEAE	CD74_APP	simple:P04233	simple:P05067	CD74	APP	FALSE	TRUE	FALSE	curated	FALSE	0.38	Proliferating myeloid cells	Epithelial/Cancer cells	1.762	CD74	APP
CPI-SS0D4C221B8	ICAM1_AREG	simple:P05362	simple:P15514	ICAM1	AREG	TRUE	TRUE	FALSE	InnateDB-All	FALSE	0.09	Proliferating myeloid cells	Epithelial/Cancer cells	0.36	ICAM1	AREG
CPI-SS0D4C221B8	ICAM1_AREG	simple:P05362	simple:P15514	ICAM1	AREG	TRUE	TRUE	FALSE	InnateDB-All	FALSE	0.09	Monocytes	Epithelial/Cancer cells	0.357	ICAM1	AREG
CPI-SS0D4C221B8	ICAM1_AREG	simple:P05362	simple:P15514	ICAM1	AREG	TRUE	TRUE	FALSE	InnateDB-All	FALSE	0.09	Macrophages	Epithelial/Cancer cells	0.311	ICAM1	AREG
CPI-SS0D4C221B8	ICAM1_AREG	simple:P05362	simple:P15514	ICAM1	AREG	TRUE	TRUE	FALSE	InnateDB-All	FALSE	0.09	M2-like Macrophages	Epithelial/Cancer cells	0.298	ICAM1	AREG
CPI-SS06A999D25	PLD2_ARF1	simple:O14939	simple:P84077	PLD2	ARF1	FALSE	FALSE	FALSE	guidetopharmacology.org	FALSE	0.17	Epithelial/Cancer cells	M2-like Macrophages	0.648	PLD2	ARF1
CPI-SS06A999D25	PLD2_ARF1	simple:O14939	simple:P84077	PLD2	ARF1	FALSE	FALSE	FALSE	guidetopharmacology.org	FALSE	0.17	Epithelial/Cancer cells	Proliferating myeloid cells	0.645	PLD2	ARF1
CPI-SC096929DB0	FN1_aVb1 complex	simple:P02751	complex:aVb1 complex	FN1	NA	TRUE	FALSE	FALSE	curated	TRUE	0.25	Monocytes	Epithelial/Cancer cells	1.419	FN1	ITGB1
CPI-SC096929DB0	FN1_aVb1 complex	simple:P02751	complex:aVb1 complex	FN1	NA	TRUE	FALSE	FALSE	curated	TRUE	0.25	Monocytes	Epithelial/Cancer cells	1.419	FN1	ITGAV
CPI-SC096929DB0	FN1_aVb1 complex	simple:P02751	complex:aVb1 complex	FN1	NA	TRUE	FALSE	FALSE	curated	TRUE	0.25	M2-like Macrophages	Epithelial/Cancer cells	1.598	FN1	ITGB1
CPI-SC096929DB0	FN1_aVb1 complex	simple:P02751	complex:aVb1 complex	FN1	NA	TRUE	FALSE	FALSE	curated	TRUE	0.25	M2-like Macrophages	Epithelial/Cancer cells	1.598	FN1	ITGAV
CPI-SC0847A64D2	FN1_aVb5 complex	simple:P02751	complex:aVb5 complex	FN1	NA	TRUE	FALSE	FALSE	curated	TRUE	0.25	M2-like Macrophages	Epithelial/Cancer cells	1.598	FN1	ITGB5
CPI-SC0847A64D2	FN1_aVb5 complex	simple:P02751	complex:aVb5 complex	FN1	NA	TRUE	FALSE	FALSE	curated	TRUE	0.25	M2-like Macrophages	Epithelial/Cancer cells	1.598	FN1	ITGAV
CPI-SC0847A64D2	FN1_aVb5 complex	simple:P02751	complex:aVb5 complex	FN1	NA	TRUE	FALSE	FALSE	curated	TRUE	0.25	Monocytes	Epithelial/Cancer cells	1.419	FN1	ITGB5
CPI-SC0847A64D2	FN1_aVb5 complex	simple:P02751	complex:aVb5 complex	FN1	NA	TRUE	FALSE	FALSE	curated	TRUE	0.25	Monocytes	Epithelial/Cancer cells	1.419	FN1	ITGAV
CPI-SS0C85BC9AF	PROS1_AXL	simple:P07225	simple:P30530	PROS1	AXL	TRUE	FALSE	TRUE	guidetopharmacology.org	FALSE	0.38	Proliferating myeloid cells	Epithelial/Cancer cells	0.427	PROS1	AXL
CPI-SS0C85BC9AF	PROS1_AXL	simple:P07225	simple:P30530	PROS1	AXL	TRUE	FALSE	TRUE	guidetopharmacology.org	FALSE	0.38	Epithelial/Cancer cells	Monocytes	0.41	PROS1	AXL
CPI-SS0C85BC9AF	PROS1_AXL	simple:P07225	simple:P30530	PROS1	AXL	TRUE	FALSE	TRUE	guidetopharmacology.org	FALSE	0.38	M2-like Macrophages	Epithelial/Cancer cells	0.454	PROS1	AXL
CPI-SS0C85BC9AF	PROS1_AXL	simple:P07225	simple:P30530	PROS1	AXL	TRUE	FALSE	TRUE	guidetopharmacology.org	FALSE	0.38	Epithelial/Cancer cells	Proliferating myeloid cells	0.439	PROS1	AXL
CPI-SS03E48EFEA	C3_C3AR1	simple:P01024	simple:Q16581	C3	C3AR1	TRUE	FALSE	TRUE	guidetopharmacology.org	FALSE	0.27	Epithelial/Cancer cells	Monocytes	0.627	C3	C3AR1
CPI-SS03E48EFEA	C3_C3AR1	simple:P01024	simple:Q16581	C3	C3AR1	TRUE	FALSE	TRUE	guidetopharmacology.org	FALSE	0.27	Epithelial/Cancer cells	M2-like Macrophages	0.776	C3	C3AR1
CPI-SS03E48EFEA	C3_C3AR1	simple:P01024	simple:Q16581	C3	C3AR1	TRUE	FALSE	TRUE	guidetopharmacology.org	FALSE	0.27	Epithelial/Cancer cells	Proliferating myeloid cells	0.571	C3	C3AR1
CPI-SS0DD547726	CCR2_CCL11	simple:P41597	simple:P51671	CCR2	CCL11	TRUE	TRUE	FALSE	guidetopharmacology.org	FALSE	0.14	Macrophages	Epithelial/Cancer cells	0.774	CCR2	CCL11
CPI-SS0DD547726	CCR2_CCL11	simple:P41597	simple:P51671	CCR2	CCL11	TRUE	TRUE	FALSE	guidetopharmacology.org	FALSE	0.14	Monocytes	Epithelial/Cancer cells	0.473	CCR2	CCL11
CPI-SS0C84DF380	CCR1_CCL15	simple:P32246	simple:Q16663	CCR1	CCL15	TRUE	TRUE	FALSE	curated	FALSE	0.3	Epithelial/Cancer cells	M2-like Macrophages	2.055	CCR1	CCL15
CPI-SS0C84DF380	CCR1_CCL15	simple:P32246	simple:Q16663	CCR1	CCL15	TRUE	TRUE	FALSE	curated	FALSE	0.3	Epithelial/Cancer cells	Monocytes	1.473	CCR1	CCL15
CPI-SS0C84DF380	CCR1_CCL15	simple:P32246	simple:Q16663	CCR1	CCL15	TRUE	TRUE	FALSE	curated	FALSE	0.3	Epithelial/Cancer cells	Macrophages	1.459	CCR1	CCL15
CPI-SS041751A4D	CCR1_CCL18	simple:P32246	simple:P55774	CCR1	CCL18	TRUE	TRUE	FALSE	guidetopharmacology.org	FALSE	0.24	Macrophages	Epithelial/Cancer cells	0.562	CCR1	CCL18
CPI-SS09199F78C	CCR1_CCL23	simple:P32246	simple:P55773	CCR1	CCL23	TRUE	TRUE	FALSE	curated	FALSE	0.3	Epithelial/Cancer cells	M2-like Macrophages	2.055	CCR1	CCL23
CPI-SS09199F78C	CCR1_CCL23	simple:P32246	simple:P55773	CCR1	CCL23	TRUE	TRUE	FALSE	curated	FALSE	0.3	Epithelial/Cancer cells	Monocytes	1.473	CCR1	CCL23
CPI-SS09199F78C	CCR1_CCL23	simple:P32246	simple:P55773	CCR1	CCL23	TRUE	TRUE	FALSE	curated	FALSE	0.3	Epithelial/Cancer cells	Macrophages	1.459	CCR1	CCL23
CPI-SS0D57FCA8C	IDE_CCL23	simple:P14735	simple:P55773	IDE	CCL23	TRUE	TRUE	FALSE	InnateDB-All	FALSE	0.2	Epithelial/Cancer cells	M2-like Macrophages	2.082	IDE	CCL23
CPI-SS0D57FCA8C	IDE_CCL23	simple:P14735	simple:P55773	IDE	CCL23	TRUE	TRUE	FALSE	InnateDB-All	FALSE	0.2	Epithelial/Cancer cells	Monocytes	1.501	IDE	CCL23
CPI-SS0D57FCA8C	IDE_CCL23	simple:P14735	simple:P55773	IDE	CCL23	TRUE	TRUE	FALSE	InnateDB-All	FALSE	0.2	Epithelial/Cancer cells	Macrophages	1.487	IDE	CCL23
CPI-SS0D57FCA8C	IDE_CCL23	simple:P14735	simple:P55773	IDE	CCL23	TRUE	TRUE	FALSE	InnateDB-All	FALSE	0.2	Epithelial/Cancer cells	Proliferating myeloid cells	1.42	IDE	CCL23
CPI-SS0F3D40856	PGRMC2_CCL4L2	simple:O15173	simple:Q8NHW4	PGRMC2	CCL4L2	TRUE	TRUE	FALSE	IMEx,IntAct	FALSE	0.23	Epithelial/Cancer cells	M2-like Macrophages	0.819	PGRMC2	CCL4L2
CPI-SS0F3D40856	PGRMC2_CCL4L2	simple:O15173	simple:Q8NHW4	PGRMC2	CCL4L2	TRUE	TRUE	FALSE	IMEx,IntAct	FALSE	0.23	Epithelial/Cancer cells	Proliferating myeloid cells	0.709	PGRMC2	CCL4L2
CPI-SS0F3D40856	PGRMC2_CCL4L2	simple:O15173	simple:Q8NHW4	PGRMC2	CCL4L2	TRUE	TRUE	FALSE	IMEx,IntAct	FALSE	0.23	Epithelial/Cancer cells	Monocytes	0.651	PGRMC2	CCL4L2
CPI-SS08B91FD2A	CCR1_CCL7	simple:P32246	simple:P80098	CCR1	CCL7	TRUE	TRUE	FALSE	curated	FALSE	0.26	Epithelial/Cancer cells	M2-like Macrophages	1.395	CCR1	CCL7
CPI-SS008EB600F	CCR2_CCL7	simple:P41597	simple:P80098	CCR2	CCL7	TRUE	TRUE	FALSE	curated	FALSE	0.3	Epithelial/Cancer cells	M2-like Macrophages	1.384	CCR2	CCL7
CPI-SS008EB600F	CCR2_CCL7	simple:P41597	simple:P80098	CCR2	CCL7	TRUE	TRUE	FALSE	curated	FALSE	0.3	Macrophages	Epithelial/Cancer cells	0.964	CCR2	CCL7
CPI-SS0B186A32C	CCR5_CCL7	simple:P51681	simple:P80098	CCR5	CCL7	TRUE	TRUE	FALSE	curated	FALSE	0.26	Epithelial/Cancer cells	M2-like Macrophages	1.399	CCR5	CCL7
CPI-SS0F8C2FA91	CCR1_CCL8	simple:P32246	simple:P80075	CCR1	CCL8	TRUE	TRUE	FALSE	curated	FALSE	0.26	Epithelial/Cancer cells	Monocytes	0.881	CCR1	CCL8
CPI-SS0F8C2FA91	CCR1_CCL8	simple:P32246	simple:P80075	CCR1	CCL8	TRUE	TRUE	FALSE	curated	FALSE	0.26	Epithelial/Cancer cells	M2-like Macrophages	1.162	CCR1	CCL8
CPI-SS0F8C2FA91	CCR1_CCL8	simple:P32246	simple:P80075	CCR1	CCL8	TRUE	TRUE	FALSE	curated	FALSE	0.26	Epithelial/Cancer cells	Proliferating myeloid cells	1	CCR1	CCL8
CPI-SS09AFCF898	CCR2_CCL8	simple:P41597	simple:P80075	CCR2	CCL8	TRUE	TRUE	FALSE	curated	FALSE	0.3	Epithelial/Cancer cells	M2-like Macrophages	1.151	CCR2	CCL8
CPI-SS09AFCF898	CCR2_CCL8	simple:P41597	simple:P80075	CCR2	CCL8	TRUE	TRUE	FALSE	curated	FALSE	0.3	Epithelial/Cancer cells	Proliferating myeloid cells	0.989	CCR2	CCL8
CPI-SS09AFCF898	CCR2_CCL8	simple:P41597	simple:P80075	CCR2	CCL8	TRUE	TRUE	FALSE	curated	FALSE	0.3	Macrophages	Epithelial/Cancer cells	0.871	CCR2	CCL8
CPI-SS09AFCF898	CCR2_CCL8	simple:P41597	simple:P80075	CCR2	CCL8	TRUE	TRUE	FALSE	curated	FALSE	0.3	Epithelial/Cancer cells	Monocytes	0.87	CCR2	CCL8
CPI-SS0DFAF1FE2	CCR5_CCL8	simple:P51681	simple:P80075	CCR5	CCL8	TRUE	TRUE	FALSE	curated	FALSE	0.26	Epithelial/Cancer cells	M2-like Macrophages	1.166	CCR5	CCL8
CPI-SS0DFAF1FE2	CCR5_CCL8	simple:P51681	simple:P80075	CCR5	CCL8	TRUE	TRUE	FALSE	curated	FALSE	0.26	Epithelial/Cancer cells	Proliferating myeloid cells	1.004	CCR5	CCL8
CPI-SS0DFAF1FE2	CCR5_CCL8	simple:P51681	simple:P80075	CCR5	CCL8	TRUE	TRUE	FALSE	curated	FALSE	0.26	Epithelial/Cancer cells	Monocytes	0.885	CCR5	CCL8
CPI-SS08DA48A5A	CCL3_CCR1	simple:P10147	simple:P32246	CCL3	CCR1	TRUE	FALSE	TRUE	curated	FALSE	0.24	Epithelial/Cancer cells	Macrophages	0.562	CCL3	CCR1
CPI-SS0817CE2B3	CCL3L3_CCR1	simple:P16619	simple:P32246	CCL3L3	CCR1	TRUE	FALSE	TRUE	curated	FALSE	0.24	Epithelial/Cancer cells	Macrophages	0.562	CCL3L3	CCR1
CPI-SS0CF0E4DE9	CCL2_CCR2	simple:P13500	simple:P41597	CCL2	CCR2	TRUE	FALSE	TRUE	curated	FALSE	0.32	M2-like Macrophages	Epithelial/Cancer cells	1.025	CCL2	CCR2
CPI-SS0CF0E4DE9	CCL2_CCR2	simple:P13500	simple:P41597	CCL2	CCR2	TRUE	FALSE	TRUE	curated	FALSE	0.32	Epithelial/Cancer cells	Macrophages	0.906	CCL2	CCR2
CPI-SS0B7BC0E4D	CCL24_CCR2	simple:O00175	simple:P41597	CCL24	CCR2	TRUE	FALSE	TRUE	guidetopharmacology.org	FALSE	0.28	Macrophages	Epithelial/Cancer cells	0.891	CCL24	CCR2
CPI-SS0B7BC0E4D	CCL24_CCR2	simple:O00175	simple:P41597	CCL24	CCR2	TRUE	FALSE	TRUE	guidetopharmacology.org	FALSE	0.28	Epithelial/Cancer cells	Macrophages	0.844	CCL24	CCR2
CPI-SS0B7BC0E4D	CCL24_CCR2	simple:O00175	simple:P41597	CCL24	CCR2	TRUE	FALSE	TRUE	guidetopharmacology.org	FALSE	0.28	Monocytes	Epithelial/Cancer cells	0.849	CCL24	CCR2
CPI-SS0C090A257	CCL3_CCR5	simple:P10147	simple:P51681	CCL3	CCR5	TRUE	FALSE	TRUE	curated	FALSE	0.25	Epithelial/Cancer cells	Monocytes	0.585	CCL3	CCR5
CPI-SS0D1D95883	CCL4_CCR5	simple:P13236	simple:P51681	CCL4	CCR5	TRUE	FALSE	TRUE	curated	FALSE	0.31	M2-like Macrophages	Epithelial/Cancer cells	0.756	CCL4	CCR5
CPI-SS02AB0C3E0	SPP1_CD44	simple:P10451	simple:P16070	SPP1	CD44	TRUE	FALSE	TRUE	I2D,IMEx,InnateDB-All,IntAct	FALSE	0.15	Epithelial/Cancer cells	Proliferating myeloid cells	2.02	SPP1	CD44
CPI-SS02AB0C3E0	SPP1_CD44	simple:P10451	simple:P16070	SPP1	CD44	TRUE	FALSE	TRUE	I2D,IMEx,InnateDB-All,IntAct	FALSE	0.15	Proliferating myeloid cells	Epithelial/Cancer cells	1.896	SPP1	CD44
CPI-SS02AB0C3E0	SPP1_CD44	simple:P10451	simple:P16070	SPP1	CD44	TRUE	FALSE	TRUE	I2D,IMEx,InnateDB-All,IntAct	FALSE	0.15	Epithelial/Cancer cells	Macrophages	2.399	SPP1	CD44
CPI-SS02AB0C3E0	SPP1_CD44	simple:P10451	simple:P16070	SPP1	CD44	TRUE	FALSE	TRUE	I2D,IMEx,InnateDB-All,IntAct	FALSE	0.15	Epithelial/Cancer cells	Monocytes	2.104	SPP1	CD44
CPI-SS02AB0C3E0	SPP1_CD44	simple:P10451	simple:P16070	SPP1	CD44	TRUE	FALSE	TRUE	I2D,IMEx,InnateDB-All,IntAct	FALSE	0.15	Epithelial/Cancer cells	M2-like Macrophages	2.028	SPP1	CD44
CPI-SS0339AE950	SIRPA_CD47	simple:P78324	simple:Q08722	SIRPA	CD47	FALSE	TRUE	TRUE	curated	FALSE	0.33	Monocytes	Epithelial/Cancer cells	1.037	SIRPA	CD47
CPI-SS0339AE950	SIRPA_CD47	simple:P78324	simple:Q08722	SIRPA	CD47	FALSE	TRUE	TRUE	curated	FALSE	0.33	Proliferating myeloid cells	Epithelial/Cancer cells	1.016	SIRPA	CD47
CPI-SS0339AE950	SIRPA_CD47	simple:P78324	simple:Q08722	SIRPA	CD47	FALSE	TRUE	TRUE	curated	FALSE	0.33	Macrophages	Epithelial/Cancer cells	0.955	SIRPA	CD47
CPI-SS0339AE950	SIRPA_CD47	simple:P78324	simple:Q08722	SIRPA	CD47	FALSE	TRUE	TRUE	curated	FALSE	0.33	M2-like Macrophages	Epithelial/Cancer cells	1.131	SIRPA	CD47
CPI-SS05B1FA8A8	LRP6_CKLF	simple:O75581	simple:Q9UBR5	LRP6	CKLF	TRUE	TRUE	FALSE	IMEx,IntAct	FALSE	0.19	Epithelial/Cancer cells	M2-like Macrophages	0.272	LRP6	CKLF
CPI-SS05B1FA8A8	LRP6_CKLF	simple:O75581	simple:Q9UBR5	LRP6	CKLF	TRUE	TRUE	FALSE	IMEx,IntAct	FALSE	0.19	Epithelial/Cancer cells	Proliferating myeloid cells	0.352	LRP6	CKLF
CPI-SS05B1FA8A8	LRP6_CKLF	simple:O75581	simple:Q9UBR5	LRP6	CKLF	TRUE	TRUE	FALSE	IMEx,IntAct	FALSE	0.19	Epithelial/Cancer cells	Macrophages	0.263	LRP6	CKLF
CPI-SS05B1FA8A8	LRP6_CKLF	simple:O75581	simple:Q9UBR5	LRP6	CKLF	TRUE	TRUE	FALSE	IMEx,IntAct	FALSE	0.19	Epithelial/Cancer cells	Monocytes	0.258	LRP6	CKLF
CPI-SS02A0FF87F	FAM3C_CLEC2D	simple:Q92520	simple:Q9UHP7	FAM3C	CLEC2D	TRUE	FALSE	TRUE	IMEx,InnateDB-All,IntAct	FALSE	0.24	Epithelial/Cancer cells	M2-like Macrophages	0.399	FAM3C	CLEC2D
CPI-SS02A0FF87F	FAM3C_CLEC2D	simple:Q92520	simple:Q9UHP7	FAM3C	CLEC2D	TRUE	FALSE	TRUE	IMEx,InnateDB-All,IntAct	FALSE	0.24	Epithelial/Cancer cells	Proliferating myeloid cells	0.366	FAM3C	CLEC2D
CPI-SS02A0FF87F	FAM3C_CLEC2D	simple:Q92520	simple:Q9UHP7	FAM3C	CLEC2D	TRUE	FALSE	TRUE	IMEx,InnateDB-All,IntAct	FALSE	0.24	Epithelial/Cancer cells	Monocytes	0.384	FAM3C	CLEC2D
CPI-SS0302E8E8F	CD74_COPA	simple:P04233	simple:P53621	CD74	COPA	TRUE	TRUE	FALSE	IMEx,IntAct	FALSE	0.4	Monocytes	Epithelial/Cancer cells	1.887	CD74	COPA
CPI-SS0302E8E8F	CD74_COPA	simple:P04233	simple:P53621	CD74	COPA	TRUE	TRUE	FALSE	IMEx,IntAct	FALSE	0.4	Macrophages	Epithelial/Cancer cells	1.752	CD74	COPA
CPI-SS0302E8E8F	CD74_COPA	simple:P04233	simple:P53621	CD74	COPA	TRUE	TRUE	FALSE	IMEx,IntAct	FALSE	0.4	Proliferating myeloid cells	Epithelial/Cancer cells	1.604	CD74	COPA
CPI-SS0B01CF3AB	CSF1R_CSF1	simple:P07333	simple:P09603	CSF1R	CSF1	TRUE	TRUE	FALSE	curated	FALSE	0.23	M2-like Macrophages	Epithelial/Cancer cells	0.956	CSF1R	CSF1
CPI-SS0B01CF3AB	CSF1R_CSF1	simple:P07333	simple:P09603	CSF1R	CSF1	TRUE	TRUE	FALSE	curated	FALSE	0.23	Monocytes	Epithelial/Cancer cells	0.917	CSF1R	CSF1
CPI-SS0B01CF3AB	CSF1R_CSF1	simple:P07333	simple:P09603	CSF1R	CSF1	TRUE	TRUE	FALSE	curated	FALSE	0.23	Proliferating myeloid cells	Epithelial/Cancer cells	0.894	CSF1R	CSF1
CPI-SS0B01CF3AB	CSF1R_CSF1	simple:P07333	simple:P09603	CSF1R	CSF1	TRUE	TRUE	FALSE	curated	FALSE	0.23	Macrophages	Epithelial/Cancer cells	0.676	CSF1R	CSF1
CPI-SS05BE83BC6	CSF1R_CSF3	simple:P07333	simple:P09919	CSF1R	CSF3	TRUE	TRUE	FALSE	guidetopharmacology.org	FALSE	0.04	M2-like Macrophages	Epithelial/Cancer cells	1.007	CSF1R	CSF3
CPI-SS05BE83BC6	CSF1R_CSF3	simple:P07333	simple:P09919	CSF1R	CSF3	TRUE	TRUE	FALSE	guidetopharmacology.org	FALSE	0.04	Monocytes	Epithelial/Cancer cells	0.968	CSF1R	CSF3
CPI-SS05BE83BC6	CSF1R_CSF3	simple:P07333	simple:P09919	CSF1R	CSF3	TRUE	TRUE	FALSE	guidetopharmacology.org	FALSE	0.04	Proliferating myeloid cells	Epithelial/Cancer cells	0.945	CSF1R	CSF3
CPI-SS05BE83BC6	CSF1R_CSF3	simple:P07333	simple:P09919	CSF1R	CSF3	TRUE	TRUE	FALSE	guidetopharmacology.org	FALSE	0.04	Macrophages	Epithelial/Cancer cells	0.728	CSF1R	CSF3
CPI-SS08376F0E6	CSF3_CSF3R	simple:P09919	simple:Q99062	CSF3	CSF3R	TRUE	FALSE	TRUE	curated	FALSE	0.05	Epithelial/Cancer cells	M2-like Macrophages	0.266	CSF3	CSF3R
CPI-SS08376F0E6	CSF3_CSF3R	simple:P09919	simple:Q99062	CSF3	CSF3R	TRUE	FALSE	TRUE	curated	FALSE	0.05	Epithelial/Cancer cells	Monocytes	0.264	CSF3	CSF3R
CPI-SS08376F0E6	CSF3_CSF3R	simple:P09919	simple:Q99062	CSF3	CSF3R	TRUE	FALSE	TRUE	curated	FALSE	0.05	Epithelial/Cancer cells	Macrophages	0.263	CSF3	CSF3R
CPI-SS08376F0E6	CSF3_CSF3R	simple:P09919	simple:Q99062	CSF3	CSF3R	TRUE	FALSE	TRUE	curated	FALSE	0.05	Epithelial/Cancer cells	Proliferating myeloid cells	0.237	CSF3	CSF3R
CPI-SS032E9A219	CX3CR1_CX3CL1	simple:P49238	simple:P78423	CX3CR1	CX3CL1	TRUE	TRUE	TRUE	curated	FALSE	0.04	Proliferating myeloid cells	Epithelial/Cancer cells	0.53	CX3CR1	CX3CL1
CPI-SS032E9A219	CX3CR1_CX3CL1	simple:P49238	simple:P78423	CX3CR1	CX3CL1	TRUE	TRUE	TRUE	curated	FALSE	0.04	Monocytes	Epithelial/Cancer cells	0.367	CX3CR1	CX3CL1
CPI-SS0F8EFEECF	TNF_DAG1	simple:P01375	simple:Q14118	TNF	DAG1	TRUE	FALSE	TRUE	InnateDB-All	FALSE	0.08	Proliferating myeloid cells	Epithelial/Cancer cells	0.192	TNF	DAG1
CPI-SS0F8EFEECF	TNF_DAG1	simple:P01375	simple:Q14118	TNF	DAG1	TRUE	FALSE	TRUE	InnateDB-All	FALSE	0.08	M2-like Macrophages	Epithelial/Cancer cells	0.208	TNF	DAG1
CPI-SS09F973C1A	EPHA2_EFNA4	simple:P29317	simple:P52798	EPHA2	EFNA4	TRUE	TRUE	FALSE	curated	FALSE	0.04	Proliferating myeloid cells	Epithelial/Cancer cells	0.1	EPHA2	EFNA4
CPI-SS02AFCED82	EPHA2_EFNA5	simple:P29317	simple:P52803	EPHA2	EFNA5	FALSE	TRUE	FALSE	curated	FALSE	0.08	Proliferating myeloid cells	Epithelial/Cancer cells	0.239	EPHA2	EFNA5
CPI-SS046F6F0C1	EFNA1_EPHA2	simple:P20827	simple:P29317	EFNA1	EPHA2	TRUE	FALSE	TRUE	curated	FALSE	0.11	Epithelial/Cancer cells	Proliferating myeloid cells	0.177	EFNA1	EPHA2
CPI-SS02371A6D6	VEGFA_EPHB2	simple:P15692	simple:P29323	VEGFA	EPHB2	TRUE	FALSE	TRUE	I2D	FALSE	0.04	Monocytes	Epithelial/Cancer cells	0.431	VEGFA	EPHB2
CPI-SS02371A6D6	VEGFA_EPHB2	simple:P15692	simple:P29323	VEGFA	EPHB2	TRUE	FALSE	TRUE	I2D	FALSE	0.04	Macrophages	Epithelial/Cancer cells	0.542	VEGFA	EPHB2
CPI-SS0AFC7BACF	ADGRG5_FAM3C	simple:Q8IZF4	simple:Q92520	ADGRG5	FAM3C	TRUE	TRUE	FALSE	InnateDB-All	FALSE	0.13	Proliferating myeloid cells	Epithelial/Cancer cells	0.402	ADGRG5	FAM3C
CPI-SS0AFC7BACF	ADGRG5_FAM3C	simple:Q8IZF4	simple:Q92520	ADGRG5	FAM3C	TRUE	TRUE	FALSE	InnateDB-All	FALSE	0.13	Monocytes	Epithelial/Cancer cells	0.372	ADGRG5	FAM3C
CPI-SS055E061C9	LAMP1_FAM3C	simple:P11279	simple:Q92520	LAMP1	FAM3C	TRUE	TRUE	FALSE	InnateDB-All	FALSE	0.32	M2-like Macrophages	Epithelial/Cancer cells	1.618	LAMP1	FAM3C
CPI-SS033CB0BB2	CXADR_FAM3C	simple:P78310	simple:Q92520	CXADR	FAM3C	TRUE	TRUE	FALSE	IMEx,IntAct	FALSE	0.06	Epithelial/Cancer cells	Monocytes	0.241	CXADR	FAM3C
CPI-SS033CB0BB2	CXADR_FAM3C	simple:P78310	simple:Q92520	CXADR	FAM3C	TRUE	TRUE	FALSE	IMEx,IntAct	FALSE	0.06	Epithelial/Cancer cells	M2-like Macrophages	0.234	CXADR	FAM3C
CPI-SS033CB0BB2	CXADR_FAM3C	simple:P78310	simple:Q92520	CXADR	FAM3C	TRUE	TRUE	FALSE	IMEx,IntAct	FALSE	0.06	Epithelial/Cancer cells	Proliferating myeloid cells	0.283	CXADR	FAM3C
CPI-SS055E061C9	LAMP1_FAM3C	simple:P11279	simple:Q92520	LAMP1	FAM3C	TRUE	TRUE	FALSE	InnateDB-All	FALSE	0.32	Monocytes	Epithelial/Cancer cells	1.373	LAMP1	FAM3C
CPI-SS055E061C9	LAMP1_FAM3C	simple:P11279	simple:Q92520	LAMP1	FAM3C	TRUE	TRUE	FALSE	InnateDB-All	FALSE	0.32	Proliferating myeloid cells	Epithelial/Cancer cells	1.346	LAMP1	FAM3C
CPI-SS055E061C9	LAMP1_FAM3C	simple:P11279	simple:Q92520	LAMP1	FAM3C	TRUE	TRUE	FALSE	InnateDB-All	FALSE	0.32	Macrophages	Epithelial/Cancer cells	1.204	LAMP1	FAM3C
CPI-SS0B9B3870A	VEGFA_FLT1	simple:P15692	simple:P17948	VEGFA	FLT1	TRUE	FALSE	TRUE	curated	FALSE	0.23	Monocytes	Epithelial/Cancer cells	0.492	VEGFA	FLT1
CPI-SS0B9B3870A	VEGFA_FLT1	simple:P15692	simple:P17948	VEGFA	FLT1	TRUE	FALSE	TRUE	curated	FALSE	0.23	Macrophages	Epithelial/Cancer cells	0.603	VEGFA	FLT1
CPI-SS030BB46BB	ANXA1_FPR2	simple:P04083	simple:P25090	ANXA1	FPR2	TRUE	FALSE	TRUE	curated	FALSE	0.13	Epithelial/Cancer cells	Macrophages	0.808	ANXA1	FPR2
CPI-SS030BB46BB	ANXA1_FPR2	simple:P04083	simple:P25090	ANXA1	FPR2	TRUE	FALSE	TRUE	curated	FALSE	0.13	Epithelial/Cancer cells	Proliferating myeloid cells	0.78	ANXA1	FPR2
CPI-SS06CCF5A54	ANXA1_FPR3	simple:P04083	simple:P25089	ANXA1	FPR3	TRUE	FALSE	TRUE	guidetopharmacology.org	FALSE	0.13	Epithelial/Cancer cells	Macrophages	0.808	ANXA1	FPR3
CPI-SS06CCF5A54	ANXA1_FPR3	simple:P04083	simple:P25089	ANXA1	FPR3	TRUE	FALSE	TRUE	guidetopharmacology.org	FALSE	0.13	Epithelial/Cancer cells	Proliferating myeloid cells	0.78	ANXA1	FPR3
CPI-SS03A4F7DC8	AXL_GAS6	simple:P30530	simple:Q14393	AXL	GAS6	TRUE	TRUE	FALSE	guidetopharmacology.org	FALSE	0.27	Epithelial/Cancer cells	M2-like Macrophages	1.112	AXL	GAS6
CPI-SS03A4F7DC8	AXL_GAS6	simple:P30530	simple:Q14393	AXL	GAS6	TRUE	TRUE	FALSE	guidetopharmacology.org	FALSE	0.27	Epithelial/Cancer cells	Proliferating myeloid cells	0.618	AXL	GAS6
CPI-SS03A4F7DC8	AXL_GAS6	simple:P30530	simple:Q14393	AXL	GAS6	TRUE	TRUE	FALSE	guidetopharmacology.org	FALSE	0.27	Epithelial/Cancer cells	Monocytes	0.598	AXL	GAS6
CPI-SS0C4E86714	TNFRSF1B_GRN	simple:P20333	simple:P28799	TNFRSF1B	GRN	TRUE	TRUE	FALSE	IMEx,InnateDB-All,MINT	FALSE	0.3	Epithelial/Cancer cells	Monocytes	1.238	TNFRSF1B	GRN
CPI-SS0C4E86714	TNFRSF1B_GRN	simple:P20333	simple:P28799	TNFRSF1B	GRN	TRUE	TRUE	FALSE	IMEx,InnateDB-All,MINT	FALSE	0.3	Epithelial/Cancer cells	Proliferating myeloid cells	1.214	TNFRSF1B	GRN
CPI-SS0DA033F03	TNFRSF1A_GRN	simple:P19438	simple:P28799	TNFRSF1A	GRN	TRUE	TRUE	FALSE	IMEx,InnateDB-All,MINT	FALSE	0.32	Epithelial/Cancer cells	Monocytes	1.298	TNFRSF1A	GRN
CPI-SS0DA033F03	TNFRSF1A_GRN	simple:P19438	simple:P28799	TNFRSF1A	GRN	TRUE	TRUE	FALSE	IMEx,InnateDB-All,MINT	FALSE	0.32	Epithelial/Cancer cells	Proliferating myeloid cells	1.274	TNFRSF1A	GRN
CPI-SS0C4E86714	TNFRSF1B_GRN	simple:P20333	simple:P28799	TNFRSF1B	GRN	TRUE	TRUE	FALSE	IMEx,InnateDB-All,MINT	FALSE	0.3	Epithelial/Cancer cells	M2-like Macrophages	1.447	TNFRSF1B	GRN
CPI-SS0DA033F03	TNFRSF1A_GRN	simple:P19438	simple:P28799	TNFRSF1A	GRN	TRUE	TRUE	FALSE	IMEx,InnateDB-All,MINT	FALSE	0.32	Epithelial/Cancer cells	M2-like Macrophages	1.507	TNFRSF1A	GRN
CPI-SS0632A027A	CD44_HBEGF	simple:P16070	simple:Q99075	CD44	HBEGF	TRUE	TRUE	TRUE	I2D,InnateDB-All	FALSE	0.15	Macrophages	Epithelial/Cancer cells	1.167	CD44	HBEGF
CPI-SS0632A027A	CD44_HBEGF	simple:P16070	simple:Q99075	CD44	HBEGF	TRUE	TRUE	TRUE	I2D,InnateDB-All	FALSE	0.15	Monocytes	Epithelial/Cancer cells	0.872	CD44	HBEGF
CPI-SS0632A027A	CD44_HBEGF	simple:P16070	simple:Q99075	CD44	HBEGF	TRUE	TRUE	TRUE	I2D,InnateDB-All	FALSE	0.15	M2-like Macrophages	Epithelial/Cancer cells	0.795	CD44	HBEGF
CPI-SS0632A027A	CD44_HBEGF	simple:P16070	simple:Q99075	CD44	HBEGF	TRUE	TRUE	TRUE	I2D,InnateDB-All	FALSE	0.15	Proliferating myeloid cells	Epithelial/Cancer cells	0.787	CD44	HBEGF
CPI-SS0632A027A	CD44_HBEGF	simple:P16070	simple:Q99075	CD44	HBEGF	TRUE	TRUE	TRUE	I2D,InnateDB-All	FALSE	0.15	Epithelial/Cancer cells	M2-like Macrophages	0.781	CD44	HBEGF
CPI-SS076D8415B	CCL3_IDE	simple:P10147	simple:P14735	CCL3	IDE	TRUE	FALSE	TRUE	IMEx,InnateDB-All,MINT	FALSE	0.18	M2-like Macrophages	Epithelial/Cancer cells	0.55	CCL3	IDE
CPI-SS076D8415B	CCL3_IDE	simple:P10147	simple:P14735	CCL3	IDE	TRUE	FALSE	TRUE	IMEx,InnateDB-All,MINT	FALSE	0.18	Macrophages	Epithelial/Cancer cells	0.395	CCL3	IDE
CPI-SS076D8415B	CCL3_IDE	simple:P10147	simple:P14735	CCL3	IDE	TRUE	FALSE	TRUE	IMEx,InnateDB-All,MINT	FALSE	0.18	Monocytes	Epithelial/Cancer cells	0.347	CCL3	IDE
CPI-SS076D8415B	CCL3_IDE	simple:P10147	simple:P14735	CCL3	IDE	TRUE	FALSE	TRUE	IMEx,InnateDB-All,MINT	FALSE	0.18	Proliferating myeloid cells	Epithelial/Cancer cells	0.4	CCL3	IDE
CPI-SS0E41702C1	IGF1_IGF1R	simple:P05019	simple:P08069	IGF1	IGF1R	TRUE	FALSE	TRUE	curated	FALSE	0.22	Monocytes	Epithelial/Cancer cells	0.381	IGF1	IGF1R
CPI-SS0E41702C1	IGF1_IGF1R	simple:P05019	simple:P08069	IGF1	IGF1R	TRUE	FALSE	TRUE	curated	FALSE	0.22	M2-like Macrophages	Epithelial/Cancer cells	0.636	IGF1	IGF1R
CPI-SS0E41702C1	IGF1_IGF1R	simple:P05019	simple:P08069	IGF1	IGF1R	TRUE	FALSE	TRUE	curated	FALSE	0.22	Proliferating myeloid cells	Epithelial/Cancer cells	0.402	IGF1	IGF1R
CPI-SS0D0252D87	AXL_IL15RA	simple:P30530	simple:Q13261	AXL	IL15RA	TRUE	TRUE	TRUE	I2D	FALSE	0.14	Proliferating myeloid cells	Epithelial/Cancer cells	0.456	AXL	IL15RA
CPI-SS0D0252D87	AXL_IL15RA	simple:P30530	simple:Q13261	AXL	IL15RA	TRUE	TRUE	TRUE	I2D	FALSE	0.14	Monocytes	Epithelial/Cancer cells	0.427	AXL	IL15RA
CPI-SS077B160B9	IL15_IL15RA	simple:P40933	simple:Q13261	IL15	IL15RA	TRUE	FALSE	TRUE	guidetopharmacology.org	FALSE	0.03	M2-like Macrophages	Epithelial/Cancer cells	0.088	IL15	IL15RA
CPI-CS0AC5142FA	IL1 receptor inhibitor_IL1A	complex:IL1 receptor inhibitor	simple:P01583	NA	IL1A	TRUE	TRUE	FALSE	curated	FALSE	0.14	Epithelial/Cancer cells	Monocytes	0.302	IL1R2	IL1A
CPI-CS0AC5142FA	IL1 receptor inhibitor_IL1A	complex:IL1 receptor inhibitor	simple:P01583	NA	IL1A	TRUE	TRUE	FALSE	curated	FALSE	0.14	Epithelial/Cancer cells	Proliferating myeloid cells	0.281	IL1R2	IL1A
CPI-CS06072FF4E	IL1 receptor_IL1A	complex:IL1 receptor	simple:P01583	NA	IL1A	TRUE	TRUE	FALSE	curated	FALSE	0.17	Epithelial/Cancer cells	Proliferating myeloid cells	0.284	IL1R1	IL1A
CPI-CS06072FF4E	IL1 receptor_IL1A	complex:IL1 receptor	simple:P01583	NA	IL1A	TRUE	TRUE	FALSE	curated	FALSE	0.17	Epithelial/Cancer cells	Proliferating myeloid cells	0.284	IL1RAP	IL1A
CPI-CS06072FF4E	IL1 receptor_IL1A	complex:IL1 receptor	simple:P01583	NA	IL1A	TRUE	TRUE	FALSE	curated	FALSE	0.17	Epithelial/Cancer cells	Macrophages	0.193	IL1R1	IL1A
CPI-CS06072FF4E	IL1 receptor_IL1A	complex:IL1 receptor	simple:P01583	NA	IL1A	TRUE	TRUE	FALSE	curated	FALSE	0.17	Epithelial/Cancer cells	Macrophages	0.193	IL1RAP	IL1A
CPI-CS06072FF4E	IL1 receptor_IL1A	complex:IL1 receptor	simple:P01583	NA	IL1A	TRUE	TRUE	FALSE	curated	FALSE	0.17	Epithelial/Cancer cells	Monocytes	0.305	IL1R1	IL1A
CPI-CS06072FF4E	IL1 receptor_IL1A	complex:IL1 receptor	simple:P01583	NA	IL1A	TRUE	TRUE	FALSE	curated	FALSE	0.17	Epithelial/Cancer cells	Monocytes	0.305	IL1RAP	IL1A
CPI-CS0AC5142FA	IL1 receptor inhibitor_IL1A	complex:IL1 receptor inhibitor	simple:P01583	NA	IL1A	TRUE	TRUE	FALSE	curated	FALSE	0.14	Epithelial/Cancer cells	Monocytes	0.302	IL1RAP	IL1A
CPI-CS0AC5142FA	IL1 receptor inhibitor_IL1A	complex:IL1 receptor inhibitor	simple:P01583	NA	IL1A	TRUE	TRUE	FALSE	curated	FALSE	0.14	Epithelial/Cancer cells	Proliferating myeloid cells	0.281	IL1RAP	IL1A
CPI-CS008C9D6E5	IL1 receptor inhibitor_IL1B	complex:IL1 receptor inhibitor	simple:P01584	NA	IL1B	TRUE	TRUE	FALSE	curated	FALSE	0.18	Epithelial/Cancer cells	Proliferating myeloid cells	0.987	IL1R2	IL1B
CPI-CS008C9D6E5	IL1 receptor inhibitor_IL1B	complex:IL1 receptor inhibitor	simple:P01584	NA	IL1B	TRUE	TRUE	FALSE	curated	FALSE	0.18	Epithelial/Cancer cells	Macrophages	1.272	IL1R2	IL1B
CPI-CS05426BFFA	IL1 receptor_IL1B	complex:IL1 receptor	simple:P01584	NA	IL1B	TRUE	TRUE	FALSE	curated	FALSE	0.14	Epithelial/Cancer cells	Proliferating myeloid cells	0.99	IL1R1	IL1B
CPI-CS05426BFFA	IL1 receptor_IL1B	complex:IL1 receptor	simple:P01584	NA	IL1B	TRUE	TRUE	FALSE	curated	FALSE	0.14	Epithelial/Cancer cells	Monocytes	1.169	IL1RAP	IL1B
CPI-CS05426BFFA	IL1 receptor_IL1B	complex:IL1 receptor	simple:P01584	NA	IL1B	TRUE	TRUE	FALSE	curated	FALSE	0.14	Epithelial/Cancer cells	Proliferating myeloid cells	0.99	IL1RAP	IL1B
CPI-CS05426BFFA	IL1 receptor_IL1B	complex:IL1 receptor	simple:P01584	NA	IL1B	TRUE	TRUE	FALSE	curated	FALSE	0.14	Epithelial/Cancer cells	Macrophages	1.275	IL1R1	IL1B
CPI-CS05426BFFA	IL1 receptor_IL1B	complex:IL1 receptor	simple:P01584	NA	IL1B	TRUE	TRUE	FALSE	curated	FALSE	0.14	Epithelial/Cancer cells	Macrophages	1.275	IL1RAP	IL1B
CPI-CS05426BFFA	IL1 receptor_IL1B	complex:IL1 receptor	simple:P01584	NA	IL1B	TRUE	TRUE	FALSE	curated	FALSE	0.14	Epithelial/Cancer cells	Monocytes	1.169	IL1R1	IL1B
CPI-CS008C9D6E5	IL1 receptor inhibitor_IL1B	complex:IL1 receptor inhibitor	simple:P01584	NA	IL1B	TRUE	TRUE	FALSE	curated	FALSE	0.18	Epithelial/Cancer cells	Proliferating myeloid cells	0.987	IL1RAP	IL1B
CPI-CS008C9D6E5	IL1 receptor inhibitor_IL1B	complex:IL1 receptor inhibitor	simple:P01584	NA	IL1B	TRUE	TRUE	FALSE	curated	FALSE	0.18	Epithelial/Cancer cells	Macrophages	1.272	IL1RAP	IL1B
CPI-CS008C9D6E5	IL1 receptor inhibitor_IL1B	complex:IL1 receptor inhibitor	simple:P01584	NA	IL1B	TRUE	TRUE	FALSE	curated	FALSE	0.18	Epithelial/Cancer cells	Monocytes	1.166	IL1R2	IL1B
CPI-CS008C9D6E5	IL1 receptor inhibitor_IL1B	complex:IL1 receptor inhibitor	simple:P01584	NA	IL1B	TRUE	TRUE	FALSE	curated	FALSE	0.18	Epithelial/Cancer cells	Monocytes	1.166	IL1RAP	IL1B
CPI-CS0DEBE7B69	IL1 receptor_IL1RN	complex:IL1 receptor	simple:P18510	NA	IL1RN	TRUE	TRUE	FALSE	curated	FALSE	0.17	Epithelial/Cancer cells	M2-like Macrophages	0.467	IL1R1	IL1RN
CPI-CS0DEBE7B69	IL1 receptor_IL1RN	complex:IL1 receptor	simple:P18510	NA	IL1RN	TRUE	TRUE	FALSE	curated	FALSE	0.17	Epithelial/Cancer cells	M2-like Macrophages	0.467	IL1RAP	IL1RN
CPI-CS0DEBE7B69	IL1 receptor_IL1RN	complex:IL1 receptor	simple:P18510	NA	IL1RN	TRUE	TRUE	FALSE	curated	FALSE	0.17	Epithelial/Cancer cells	Monocytes	0.507	IL1R1	IL1RN
CPI-CS0DEBE7B69	IL1 receptor_IL1RN	complex:IL1 receptor	simple:P18510	NA	IL1RN	TRUE	TRUE	FALSE	curated	FALSE	0.17	Epithelial/Cancer cells	Monocytes	0.507	IL1RAP	IL1RN
CPI-CS0DEBE7B69	IL1 receptor_IL1RN	complex:IL1 receptor	simple:P18510	NA	IL1RN	TRUE	TRUE	FALSE	curated	FALSE	0.17	Epithelial/Cancer cells	Macrophages	0.489	IL1R1	IL1RN
CPI-CS0DEBE7B69	IL1 receptor_IL1RN	complex:IL1 receptor	simple:P18510	NA	IL1RN	TRUE	TRUE	FALSE	curated	FALSE	0.17	Epithelial/Cancer cells	Macrophages	0.489	IL1RAP	IL1RN
CPI-CS085E95BC1	IL1 receptor inhibitor_IL1RN	complex:IL1 receptor inhibitor	simple:P18510	NA	IL1RN	TRUE	TRUE	FALSE	curated	FALSE	0.18	Epithelial/Cancer cells	M2-like Macrophages	0.464	IL1R2	IL1RN
CPI-CS085E95BC1	IL1 receptor inhibitor_IL1RN	complex:IL1 receptor inhibitor	simple:P18510	NA	IL1RN	TRUE	TRUE	FALSE	curated	FALSE	0.18	Epithelial/Cancer cells	M2-like Macrophages	0.464	IL1RAP	IL1RN
CPI-CS085E95BC1	IL1 receptor inhibitor_IL1RN	complex:IL1 receptor inhibitor	simple:P18510	NA	IL1RN	TRUE	TRUE	FALSE	curated	FALSE	0.18	Epithelial/Cancer cells	Monocytes	0.504	IL1R2	IL1RN
CPI-CS085E95BC1	IL1 receptor inhibitor_IL1RN	complex:IL1 receptor inhibitor	simple:P18510	NA	IL1RN	TRUE	TRUE	FALSE	curated	FALSE	0.18	Epithelial/Cancer cells	Monocytes	0.504	IL1RAP	IL1RN
CPI-CS085E95BC1	IL1 receptor inhibitor_IL1RN	complex:IL1 receptor inhibitor	simple:P18510	NA	IL1RN	TRUE	TRUE	FALSE	curated	FALSE	0.18	Epithelial/Cancer cells	Macrophages	0.486	IL1R2	IL1RN
CPI-CS085E95BC1	IL1 receptor inhibitor_IL1RN	complex:IL1 receptor inhibitor	simple:P18510	NA	IL1RN	TRUE	TRUE	FALSE	curated	FALSE	0.18	Epithelial/Cancer cells	Macrophages	0.486	IL1RAP	IL1RN
CPI-SS07D71C546	NOTCH2_IL24	simple:Q04721	simple:Q13007	NOTCH2	IL24	TRUE	TRUE	FALSE	IMEx,InnateDB-All,MINT	FALSE	0.08	Proliferating myeloid cells	Epithelial/Cancer cells	0.229	NOTCH2	IL24
CPI-SS07D71C546	NOTCH2_IL24	simple:Q04721	simple:Q13007	NOTCH2	IL24	TRUE	TRUE	FALSE	IMEx,InnateDB-All,MINT	FALSE	0.08	Monocytes	Epithelial/Cancer cells	0.216	NOTCH2	IL24
CPI-SS07D71C546	NOTCH2_IL24	simple:Q04721	simple:Q13007	NOTCH2	IL24	TRUE	TRUE	FALSE	IMEx,InnateDB-All,MINT	FALSE	0.08	Macrophages	Epithelial/Cancer cells	0.235	NOTCH2	IL24
CPI-SS07D71C546	NOTCH2_IL24	simple:Q04721	simple:Q13007	NOTCH2	IL24	TRUE	TRUE	FALSE	IMEx,InnateDB-All,MINT	FALSE	0.08	M2-like Macrophages	Epithelial/Cancer cells	0.219	NOTCH2	IL24
CPI-SS0DFA98A14	CSF1R_IL34	simple:P07333	simple:Q6ZMJ4	CSF1R	IL34	TRUE	TRUE	FALSE	curated	FALSE	0.16	M2-like Macrophages	Epithelial/Cancer cells	0.852	CSF1R	IL34
CPI-SS0DFA98A14	CSF1R_IL34	simple:P07333	simple:Q6ZMJ4	CSF1R	IL34	TRUE	TRUE	FALSE	curated	FALSE	0.16	Monocytes	Epithelial/Cancer cells	0.813	CSF1R	IL34
CPI-SS0DFA98A14	CSF1R_IL34	simple:P07333	simple:Q6ZMJ4	CSF1R	IL34	TRUE	TRUE	FALSE	curated	FALSE	0.16	Proliferating myeloid cells	Epithelial/Cancer cells	0.791	CSF1R	IL34
CPI-SS0DFA98A14	CSF1R_IL34	simple:P07333	simple:Q6ZMJ4	CSF1R	IL34	TRUE	TRUE	FALSE	curated	FALSE	0.16	Macrophages	Epithelial/Cancer cells	0.573	CSF1R	IL34
CPI-CS04DD927C9	ACVR_1A2B receptor_INHBA	complex:ACVR_1A2B receptor	simple:P08476	NA	INHBA	TRUE	TRUE	FALSE	curated	FALSE	0.06	Epithelial/Cancer cells	Macrophages	0.328	ACVR1	INHBA
CPI-CS04DD927C9	ACVR_1A2B receptor_INHBA	complex:ACVR_1A2B receptor	simple:P08476	NA	INHBA	TRUE	TRUE	FALSE	curated	FALSE	0.06	Epithelial/Cancer cells	Macrophages	0.328	ACVR2B	INHBA
CPI-CS0C159B54D	ACVR_1B2B receptor_INHBA	complex:ACVR_1B2B receptor	simple:P08476	NA	INHBA	TRUE	TRUE	FALSE	curated	FALSE	0.06	Epithelial/Cancer cells	Macrophages	0.328	ACVR1B	INHBA
CPI-CS0C159B54D	ACVR_1B2B receptor_INHBA	complex:ACVR_1B2B receptor	simple:P08476	NA	INHBA	TRUE	TRUE	FALSE	curated	FALSE	0.06	Epithelial/Cancer cells	Macrophages	0.328	ACVR2B	INHBA
CPI-SS0E9A581F8	ICAM1_ITGAL	simple:P05362	simple:P20701	ICAM1	ITGAL	FALSE	TRUE	TRUE	curated	FALSE	0.36	Epithelial/Cancer cells	Proliferating myeloid cells	0.222	ICAM1	ITGAL
CPI-SS0B87FE6E0	NOTCH1_JAG1	simple:P46531	simple:P78504	NOTCH1	JAG1	FALSE	TRUE	FALSE	curated	FALSE	0.3	Proliferating myeloid cells	Epithelial/Cancer cells	0.15	NOTCH1	JAG1
CPI-SS0B87FE6E0	NOTCH1_JAG1	simple:P46531	simple:P78504	NOTCH1	JAG1	FALSE	TRUE	FALSE	curated	FALSE	0.3	Monocytes	Epithelial/Cancer cells	0.128	NOTCH1	JAG1
CPI-SS0B87FE6E0	NOTCH1_JAG1	simple:P46531	simple:P78504	NOTCH1	JAG1	FALSE	TRUE	FALSE	curated	FALSE	0.3	M2-like Macrophages	Epithelial/Cancer cells	0.13	NOTCH1	JAG1
CPI-CS07B61574B	LIFR_LIF	complex:LIFR	simple:P15018	NA	LIF	TRUE	TRUE	FALSE	curated	FALSE	0.1	M2-like Macrophages	Epithelial/Cancer cells	0.185	LIFR	LIF
CPI-CS07B61574B	LIFR_LIF	complex:LIFR	simple:P15018	NA	LIF	TRUE	TRUE	FALSE	curated	FALSE	0.1	M2-like Macrophages	Epithelial/Cancer cells	0.185	IL6ST	LIF
CPI-CS07B61574B	LIFR_LIF	complex:LIFR	simple:P15018	NA	LIF	TRUE	TRUE	FALSE	curated	FALSE	0.1	Proliferating myeloid cells	Epithelial/Cancer cells	0.161	LIFR	LIF
CPI-CS07B61574B	LIFR_LIF	complex:LIFR	simple:P15018	NA	LIF	TRUE	TRUE	FALSE	curated	FALSE	0.1	Proliferating myeloid cells	Epithelial/Cancer cells	0.161	IL6ST	LIF
CPI-CS07B61574B	LIFR_LIF	complex:LIFR	simple:P15018	NA	LIF	TRUE	TRUE	FALSE	curated	FALSE	0.1	Monocytes	Epithelial/Cancer cells	0.146	LIFR	LIF
CPI-CS07B61574B	LIFR_LIF	complex:LIFR	simple:P15018	NA	LIF	TRUE	TRUE	FALSE	curated	FALSE	0.1	Monocytes	Epithelial/Cancer cells	0.146	IL6ST	LIF
CPI-SS0EAB03260	CD1D_LILRB2	simple:P15813	simple:Q8N423	CD1D	LILRB2	FALSE	FALSE	TRUE	curated	FALSE	0.06	Epithelial/Cancer cells	Proliferating myeloid cells	0.108	CD1D	LILRB2
CPI-SS0EAB03260	CD1D_LILRB2	simple:P15813	simple:Q8N423	CD1D	LILRB2	FALSE	FALSE	TRUE	curated	FALSE	0.06	Epithelial/Cancer cells	Monocytes	0.1	CD1D	LILRB2
CPI-SS02928C71A	PDGFB_LRP1	simple:P01127	simple:Q07954	PDGFB	LRP1	TRUE	FALSE	TRUE	I2D,InnateDB-All	FALSE	0.11	Epithelial/Cancer cells	Macrophages	0.437	PDGFB	LRP1
CPI-SS0708FE6FF	NRG1_LSR	simple:Q02297	simple:Q86X29	NRG1	LSR	TRUE	TRUE	TRUE	InnateDB-All	FALSE	0.1	Macrophages	Epithelial/Cancer cells	0.424	NRG1	LSR
CPI-SS0708FE6FF	NRG1_LSR	simple:Q02297	simple:Q86X29	NRG1	LSR	TRUE	TRUE	TRUE	InnateDB-All	FALSE	0.1	Monocytes	Epithelial/Cancer cells	0.362	NRG1	LSR
CPI-SS0708FE6FF	NRG1_LSR	simple:Q02297	simple:Q86X29	NRG1	LSR	TRUE	TRUE	TRUE	InnateDB-All	FALSE	0.1	M2-like Macrophages	Epithelial/Cancer cells	0.34	NRG1	LSR
CPI-SS0708FE6FF	NRG1_LSR	simple:Q02297	simple:Q86X29	NRG1	LSR	TRUE	TRUE	TRUE	InnateDB-All	FALSE	0.1	Proliferating myeloid cells	Epithelial/Cancer cells	0.305	NRG1	LSR
CPI-SS0ABC5C1B8	CD74_MIF	simple:P04233	simple:P14174	CD74	MIF	TRUE	TRUE	FALSE	I2D,InnateDB-All	FALSE	0.37	Monocytes	Epithelial/Cancer cells	3.122	CD74	MIF
CPI-SS0ABC5C1B8	CD74_MIF	simple:P04233	simple:P14174	CD74	MIF	TRUE	TRUE	FALSE	I2D,InnateDB-All	FALSE	0.37	Macrophages	Epithelial/Cancer cells	2.986	CD74	MIF
CPI-SS0ABC5C1B8	CD74_MIF	simple:P04233	simple:P14174	CD74	MIF	TRUE	TRUE	FALSE	I2D,InnateDB-All	FALSE	0.37	Proliferating myeloid cells	Epithelial/Cancer cells	2.839	CD74	MIF
CPI-SS0822AEF5F	PTPRC_MRC1	simple:P08575	simple:P22897	PTPRC	MRC1	FALSE	FALSE	TRUE	curated	FALSE	0.23	Epithelial/Cancer cells	M2-like Macrophages	1.701	PTPRC	MRC1
CPI-SS0B990492C	CADM1_NECTIN3	simple:Q9BY67	simple:Q9NQS3	CADM1	NECTIN3	FALSE	FALSE	FALSE	curated	FALSE	0.07	Proliferating myeloid cells	Epithelial/Cancer cells	0.091	CADM1	NECTIN3
CPI-SS0F1A060D4	PVR_NECTIN3	simple:P15151	simple:Q9NQS3	PVR	NECTIN3	TRUE	TRUE	FALSE	curated	FALSE	0.15	Monocytes	Epithelial/Cancer cells	0.12	PVR	NECTIN3
CPI-SS0F1A060D4	PVR_NECTIN3	simple:P15151	simple:Q9NQS3	PVR	NECTIN3	TRUE	TRUE	FALSE	curated	FALSE	0.15	Macrophages	Epithelial/Cancer cells	0.141	PVR	NECTIN3
CPI-SS02EBC1BB0	TNF_NOTCH1	simple:P01375	simple:P46531	TNF	NOTCH1	TRUE	FALSE	TRUE	I2D	FALSE	0.14	M2-like Macrophages	Epithelial/Cancer cells	0.095	TNF	NOTCH1
CPI-SS060B82BBC	JAG1_NOTCH2	simple:P78504	simple:Q04721	JAG1	NOTCH2	FALSE	FALSE	TRUE	curated	FALSE	0.31	Epithelial/Cancer cells	Macrophages	0.196	JAG1	NOTCH2
CPI-SS060B82BBC	JAG1_NOTCH2	simple:P78504	simple:Q04721	JAG1	NOTCH2	FALSE	FALSE	TRUE	curated	FALSE	0.31	Epithelial/Cancer cells	Monocytes	0.176	JAG1	NOTCH2
CPI-SS060B82BBC	JAG1_NOTCH2	simple:P78504	simple:Q04721	JAG1	NOTCH2	FALSE	FALSE	TRUE	curated	FALSE	0.31	Epithelial/Cancer cells	M2-like Macrophages	0.179	JAG1	NOTCH2
CPI-SS060B82BBC	JAG1_NOTCH2	simple:P78504	simple:Q04721	JAG1	NOTCH2	FALSE	FALSE	TRUE	curated	FALSE	0.31	Epithelial/Cancer cells	Proliferating myeloid cells	0.189	JAG1	NOTCH2
CPI-CS06D50EBF8	OSMR_OSM	complex:OSMR	simple:P13725	NA	OSM	TRUE	TRUE	FALSE	curated	FALSE	0.18	Epithelial/Cancer cells	Monocytes	0.682	OSMR	OSM
CPI-CS06D50EBF8	OSMR_OSM	complex:OSMR	simple:P13725	NA	OSM	TRUE	TRUE	FALSE	curated	FALSE	0.18	Epithelial/Cancer cells	Monocytes	0.682	IL6ST	OSM
CPI-CS06D50EBF8	OSMR_OSM	complex:OSMR	simple:P13725	NA	OSM	TRUE	TRUE	FALSE	curated	FALSE	0.18	Epithelial/Cancer cells	Macrophages	0.721	OSMR	OSM
CPI-CS06D50EBF8	OSMR_OSM	complex:OSMR	simple:P13725	NA	OSM	TRUE	TRUE	FALSE	curated	FALSE	0.18	Epithelial/Cancer cells	Macrophages	0.721	IL6ST	OSM
CPI-CS06D50EBF8	OSMR_OSM	complex:OSMR	simple:P13725	NA	OSM	TRUE	TRUE	FALSE	curated	FALSE	0.18	Epithelial/Cancer cells	Proliferating myeloid cells	0.571	OSMR	OSM
CPI-CS06D50EBF8	OSMR_OSM	complex:OSMR	simple:P13725	NA	OSM	TRUE	TRUE	FALSE	curated	FALSE	0.18	Epithelial/Cancer cells	Proliferating myeloid cells	0.571	IL6ST	OSM
CPI-CS06D50EBF8	OSMR_OSM	complex:OSMR	simple:P13725	NA	OSM	TRUE	TRUE	FALSE	curated	FALSE	0.18	Epithelial/Cancer cells	M2-like Macrophages	0.671	OSMR	OSM
CPI-CS06D50EBF8	OSMR_OSM	complex:OSMR	simple:P13725	NA	OSM	TRUE	TRUE	FALSE	curated	FALSE	0.18	Epithelial/Cancer cells	M2-like Macrophages	0.671	IL6ST	OSM
CPI-SS065F7DA2A	COPA_P2RY6	simple:P53621	simple:Q15077	COPA	P2RY6	TRUE	FALSE	TRUE	IMEx,IntAct	FALSE	0.28	Epithelial/Cancer cells	Proliferating myeloid cells	0.488	COPA	P2RY6
CPI-SS065F7DA2A	COPA_P2RY6	simple:P53621	simple:Q15077	COPA	P2RY6	TRUE	FALSE	TRUE	IMEx,IntAct	FALSE	0.28	Epithelial/Cancer cells	M2-like Macrophages	0.484	COPA	P2RY6
CPI-SS065F7DA2A	COPA_P2RY6	simple:P53621	simple:Q15077	COPA	P2RY6	TRUE	FALSE	TRUE	IMEx,IntAct	FALSE	0.28	Epithelial/Cancer cells	Monocytes	0.468	COPA	P2RY6
CPI-SS03CC15FF3	PDGFRA_PDGFC	simple:P16234	simple:Q9NRA1	PDGFRA	PDGFC	TRUE	TRUE	FALSE	curated	FALSE	0.07	Epithelial/Cancer cells	M2-like Macrophages	0.205	PDGFRA	PDGFC
CPI-SS0E61DB5DF	FLT1_PGF	simple:P17948	simple:P49763	FLT1	PGF	TRUE	TRUE	FALSE	curated	FALSE	0.24	Epithelial/Cancer cells	Proliferating myeloid cells	0.148	FLT1	PGF
CPI-SS0855C0353	NRP1_PGF	simple:O14786	simple:P49763	NRP1	PGF	TRUE	TRUE	FALSE	curated	FALSE	0.4	M2-like Macrophages	Epithelial/Cancer cells	0.329	NRP1	PGF
CPI-SS0E61DB5DF	FLT1_PGF	simple:P17948	simple:P49763	FLT1	PGF	TRUE	TRUE	FALSE	curated	FALSE	0.24	Epithelial/Cancer cells	Macrophages	0.188	FLT1	PGF
CPI-SS0D22A09AD	NRP2_PGF	simple:O60462	simple:P49763	NRP2	PGF	TRUE	TRUE	FALSE	curated	FALSE	0.26	Epithelial/Cancer cells	M2-like Macrophages	0.296	NRP2	PGF
CPI-SS0E61DB5DF	FLT1_PGF	simple:P17948	simple:P49763	FLT1	PGF	TRUE	TRUE	FALSE	curated	FALSE	0.24	Epithelial/Cancer cells	Monocytes	0.164	FLT1	PGF
CPI-SS0E61DB5DF	FLT1_PGF	simple:P17948	simple:P49763	FLT1	PGF	TRUE	TRUE	FALSE	curated	FALSE	0.24	Epithelial/Cancer cells	M2-like Macrophages	0.176	FLT1	PGF
CPI-SS0D22A09AD	NRP2_PGF	simple:O60462	simple:P49763	NRP2	PGF	TRUE	TRUE	FALSE	curated	FALSE	0.26	M2-like Macrophages	Epithelial/Cancer cells	0.351	NRP2	PGF
CPI-SS0D22A09AD	NRP2_PGF	simple:O60462	simple:P49763	NRP2	PGF	TRUE	TRUE	FALSE	curated	FALSE	0.26	Epithelial/Cancer cells	Macrophages	0.308	NRP2	PGF
CPI-SS0D22A09AD	NRP2_PGF	simple:O60462	simple:P49763	NRP2	PGF	TRUE	TRUE	FALSE	curated	FALSE	0.26	Epithelial/Cancer cells	Monocytes	0.285	NRP2	PGF
CPI-SS0D22A09AD	NRP2_PGF	simple:O60462	simple:P49763	NRP2	PGF	TRUE	TRUE	FALSE	curated	FALSE	0.26	Epithelial/Cancer cells	Proliferating myeloid cells	0.268	NRP2	PGF
CPI-SS0F3A089DE	SEMA3E_PLXND1	simple:O15041	simple:Q9Y4D7	SEMA3E	PLXND1	TRUE	FALSE	TRUE	curated	FALSE	0.06	Epithelial/Cancer cells	M2-like Macrophages	0.121	SEMA3E	PLXND1
CPI-SS044C72D0D	SEMA4A_PLXND1	simple:Q9H3S1	simple:Q9Y4D7	SEMA4A	PLXND1	FALSE	FALSE	TRUE	curated	FALSE	0.28	Macrophages	Epithelial/Cancer cells	0.173	SEMA4A	PLXND1
CPI-SS044C72D0D	SEMA4A_PLXND1	simple:Q9H3S1	simple:Q9Y4D7	SEMA4A	PLXND1	FALSE	FALSE	TRUE	curated	FALSE	0.28	Monocytes	Epithelial/Cancer cells	0.164	SEMA4A	PLXND1
CPI-SS0F3A089DE	SEMA3E_PLXND1	simple:O15041	simple:Q9Y4D7	SEMA3E	PLXND1	TRUE	FALSE	TRUE	curated	FALSE	0.06	Epithelial/Cancer cells	Proliferating myeloid cells	0.078	SEMA3E	PLXND1
CPI-SS044C72D0D	SEMA4A_PLXND1	simple:Q9H3S1	simple:Q9Y4D7	SEMA4A	PLXND1	FALSE	FALSE	TRUE	curated	FALSE	0.28	Proliferating myeloid cells	Epithelial/Cancer cells	0.143	SEMA4A	PLXND1
CPI-SS0F3A089DE	SEMA3E_PLXND1	simple:O15041	simple:Q9Y4D7	SEMA3E	PLXND1	TRUE	FALSE	TRUE	curated	FALSE	0.06	Epithelial/Cancer cells	Monocytes	0.097	SEMA3E	PLXND1
CPI-SS044C72D0D	SEMA4A_PLXND1	simple:Q9H3S1	simple:Q9Y4D7	SEMA4A	PLXND1	FALSE	FALSE	TRUE	curated	FALSE	0.28	M2-like Macrophages	Epithelial/Cancer cells	0.14	SEMA4A	PLXND1
CPI-SS0FBC9234C	TNF_PTPRS	simple:P01375	simple:Q13332	TNF	PTPRS	TRUE	FALSE	TRUE	InnateDB-All	FALSE	0.05	Proliferating myeloid cells	Epithelial/Cancer cells	0.328	TNF	PTPRS
CPI-SS0FBC9234C	TNF_PTPRS	simple:P01375	simple:Q13332	TNF	PTPRS	TRUE	FALSE	TRUE	InnateDB-All	FALSE	0.05	M2-like Macrophages	Epithelial/Cancer cells	0.344	TNF	PTPRS
CPI-SS048A2311A	TNF_RIPK1	simple:P01375	simple:Q13546	TNF	RIPK1	TRUE	FALSE	TRUE	I2D,IMEx,InnateDB,InnateDB-All,IntAct,MINT	FALSE	0.12	M2-like Macrophages	Epithelial/Cancer cells	0.116	TNF	RIPK1
CPI-SS01946BE5C	C5AR1_RPS19	simple:P21730	simple:P39019	C5AR1	RPS19	FALSE	TRUE	FALSE	guidetopharmacology.org	FALSE	0.34	M2-like Macrophages	Epithelial/Cancer cells	2.523	C5AR1	RPS19
CPI-SS01946BE5C	C5AR1_RPS19	simple:P21730	simple:P39019	C5AR1	RPS19	FALSE	TRUE	FALSE	guidetopharmacology.org	FALSE	0.34	Macrophages	Epithelial/Cancer cells	2.518	C5AR1	RPS19
CPI-SS01946BE5C	C5AR1_RPS19	simple:P21730	simple:P39019	C5AR1	RPS19	FALSE	TRUE	FALSE	guidetopharmacology.org	FALSE	0.34	Monocytes	Epithelial/Cancer cells	2.425	C5AR1	RPS19
CPI-SS01946BE5C	C5AR1_RPS19	simple:P21730	simple:P39019	C5AR1	RPS19	FALSE	TRUE	FALSE	guidetopharmacology.org	FALSE	0.34	Proliferating myeloid cells	Epithelial/Cancer cells	2.375	C5AR1	RPS19
CPI-SS0F15C1AB3	NRP2_SEMA3F	simple:O60462	simple:Q13275	NRP2	SEMA3F	TRUE	TRUE	FALSE	curated	FALSE	0.15	Monocytes	Epithelial/Cancer cells	0.242	NRP2	SEMA3F
CPI-SS0F15C1AB3	NRP2_SEMA3F	simple:O60462	simple:Q13275	NRP2	SEMA3F	TRUE	TRUE	FALSE	curated	FALSE	0.15	M2-like Macrophages	Epithelial/Cancer cells	0.402	NRP2	SEMA3F
CPI-SS0F15C1AB3	NRP2_SEMA3F	simple:O60462	simple:Q13275	NRP2	SEMA3F	TRUE	TRUE	FALSE	curated	FALSE	0.15	Proliferating myeloid cells	Epithelial/Cancer cells	0.235	NRP2	SEMA3F
CPI-SS0AB21032D	PLXNB2_SEMA4C	simple:O15031	simple:Q9C0C4	PLXNB2	SEMA4C	FALSE	TRUE	TRUE	curated	FALSE	0.17	Proliferating myeloid cells	Epithelial/Cancer cells	0.287	PLXNB2	SEMA4C
CPI-SS0AB21032D	PLXNB2_SEMA4C	simple:O15031	simple:Q9C0C4	PLXNB2	SEMA4C	FALSE	TRUE	TRUE	curated	FALSE	0.17	Monocytes	Epithelial/Cancer cells	0.255	PLXNB2	SEMA4C
CPI-SS0AB21032D	PLXNB2_SEMA4C	simple:O15031	simple:Q9C0C4	PLXNB2	SEMA4C	FALSE	TRUE	TRUE	curated	FALSE	0.17	M2-like Macrophages	Epithelial/Cancer cells	0.328	PLXNB2	SEMA4C
CPI-SS0B81F1BF5	TNF_SEMA4C	simple:P01375	simple:Q9C0C4	TNF	SEMA4C	TRUE	FALSE	TRUE	InnateDB-All	FALSE	0.06	Proliferating myeloid cells	Epithelial/Cancer cells	0.17	TNF	SEMA4C
CPI-SS0AB21032D	PLXNB2_SEMA4C	simple:O15031	simple:Q9C0C4	PLXNB2	SEMA4C	FALSE	TRUE	TRUE	curated	FALSE	0.17	Macrophages	Epithelial/Cancer cells	0.233	PLXNB2	SEMA4C
CPI-SS0B81F1BF5	TNF_SEMA4C	simple:P01375	simple:Q9C0C4	TNF	SEMA4C	TRUE	FALSE	TRUE	InnateDB-All	FALSE	0.06	M2-like Macrophages	Epithelial/Cancer cells	0.186	TNF	SEMA4C
CPI-SS06AA638A8	CD72_SEMA4D	simple:P21854	simple:Q92854	CD72	SEMA4D	FALSE	FALSE	TRUE	curated	FALSE	0.14	Proliferating myeloid cells	Epithelial/Cancer cells	0.264	CD72	SEMA4D
CPI-SS06AA638A8	CD72_SEMA4D	simple:P21854	simple:Q92854	CD72	SEMA4D	FALSE	FALSE	TRUE	curated	FALSE	0.14	Monocytes	Epithelial/Cancer cells	0.236	CD72	SEMA4D
CPI-SS0CCCF7C69	PLXNB1_SEMA4D	simple:O43157	simple:Q92854	PLXNB1	SEMA4D	TRUE	TRUE	TRUE	curated	FALSE	0.12	Epithelial/Cancer cells	Monocytes	0.131	PLXNB1	SEMA4D
CPI-SS0CCCF7C69	PLXNB1_SEMA4D	simple:O43157	simple:Q92854	PLXNB1	SEMA4D	TRUE	TRUE	TRUE	curated	FALSE	0.12	Epithelial/Cancer cells	Proliferating myeloid cells	0.107	PLXNB1	SEMA4D
CPI-SS08FAC0A55	PLXNB2_SEMA4D	simple:O15031	simple:Q92854	PLXNB2	SEMA4D	FALSE	TRUE	TRUE	curated	FALSE	0.24	Epithelial/Cancer cells	Proliferating myeloid cells	0.217	PLXNB2	SEMA4D
CPI-SS08FAC0A55	PLXNB2_SEMA4D	simple:O15031	simple:Q92854	PLXNB2	SEMA4D	FALSE	TRUE	TRUE	curated	FALSE	0.24	Epithelial/Cancer cells	Monocytes	0.241	PLXNB2	SEMA4D
CPI-SS08FAC0A55	PLXNB2_SEMA4D	simple:O15031	simple:Q92854	PLXNB2	SEMA4D	FALSE	TRUE	TRUE	curated	FALSE	0.24	M2-like Macrophages	Epithelial/Cancer cells	0.23	PLXNB2	SEMA4D
CPI-SS02A170A99	SPN_SIGLEC1	simple:P16150	simple:Q9BZZ2	SPN	SIGLEC1	TRUE	FALSE	FALSE	curated	FALSE	0.06	Epithelial/Cancer cells	Monocytes	0.133	SPN	SIGLEC1
CPI-SS02A170A99	SPN_SIGLEC1	simple:P16150	simple:Q9BZZ2	SPN	SIGLEC1	TRUE	FALSE	FALSE	curated	FALSE	0.06	Epithelial/Cancer cells	M2-like Macrophages	0.202	SPN	SIGLEC1
CPI-SS02A170A99	SPN_SIGLEC1	simple:P16150	simple:Q9BZZ2	SPN	SIGLEC1	TRUE	FALSE	FALSE	curated	FALSE	0.06	Epithelial/Cancer cells	Proliferating myeloid cells	0.158	SPN	SIGLEC1
CPI-SC0EB8DC52F	CD47_SIRB1 complex	simple:Q08722	complex:SIRB1 complex	CD47	NA	FALSE	TRUE	TRUE	curated	FALSE	0.33	Epithelial/Cancer cells	Macrophages	0.955	CD47	SIRPB1
CPI-SC0EB8DC52F	CD47_SIRB1 complex	simple:Q08722	complex:SIRB1 complex	CD47	NA	FALSE	TRUE	TRUE	curated	FALSE	0.33	Epithelial/Cancer cells	Macrophages	0.955	CD47	TYROBP
CPI-SC0EB8DC52F	CD47_SIRB1 complex	simple:Q08722	complex:SIRB1 complex	CD47	NA	FALSE	TRUE	TRUE	curated	FALSE	0.33	Epithelial/Cancer cells	M2-like Macrophages	1.131	CD47	SIRPB1
CPI-SC0EB8DC52F	CD47_SIRB1 complex	simple:Q08722	complex:SIRB1 complex	CD47	NA	FALSE	TRUE	TRUE	curated	FALSE	0.33	Epithelial/Cancer cells	M2-like Macrophages	1.131	CD47	TYROBP
CPI-SC0EB8DC52F	CD47_SIRB1 complex	simple:Q08722	complex:SIRB1 complex	CD47	NA	FALSE	TRUE	TRUE	curated	FALSE	0.33	Epithelial/Cancer cells	Proliferating myeloid cells	1.016	CD47	SIRPB1
CPI-SC0EB8DC52F	CD47_SIRB1 complex	simple:Q08722	complex:SIRB1 complex	CD47	NA	FALSE	TRUE	TRUE	curated	FALSE	0.33	Epithelial/Cancer cells	Proliferating myeloid cells	1.016	CD47	TYROBP
CPI-SC0EB8DC52F	CD47_SIRB1 complex	simple:Q08722	complex:SIRB1 complex	CD47	NA	FALSE	TRUE	TRUE	curated	FALSE	0.33	Epithelial/Cancer cells	Monocytes	1.037	CD47	SIRPB1
CPI-SC0EB8DC52F	CD47_SIRB1 complex	simple:Q08722	complex:SIRB1 complex	CD47	NA	FALSE	TRUE	TRUE	curated	FALSE	0.33	Epithelial/Cancer cells	Monocytes	1.037	CD47	TYROBP
CPI-SS068C129D6	CSF1_SIRPA	simple:P09603	simple:P78324	CSF1	SIRPA	TRUE	FALSE	TRUE	I2D	FALSE	0.25	Epithelial/Cancer cells	Proliferating myeloid cells	0.541	CSF1	SIRPA
CPI-SS068C129D6	CSF1_SIRPA	simple:P09603	simple:P78324	CSF1	SIRPA	TRUE	FALSE	TRUE	I2D	FALSE	0.25	Epithelial/Cancer cells	M2-like Macrophages	0.656	CSF1	SIRPA
CPI-SS068C129D6	CSF1_SIRPA	simple:P09603	simple:P78324	CSF1	SIRPA	TRUE	FALSE	TRUE	I2D	FALSE	0.25	Epithelial/Cancer cells	Monocytes	0.562	CSF1	SIRPA
CPI-SS068C129D6	CSF1_SIRPA	simple:P09603	simple:P78324	CSF1	SIRPA	TRUE	FALSE	TRUE	I2D	FALSE	0.25	Epithelial/Cancer cells	Macrophages	0.48	CSF1	SIRPA
CPI-SS0E9015902	CD47_SIRPG	simple:Q08722	simple:Q9P1W8	CD47	SIRPG	FALSE	TRUE	FALSE	curated	FALSE	0.33	Epithelial/Cancer cells	M2-like Macrophages	1.131	CD47	SIRPG
CPI-SS0E9015902	CD47_SIRPG	simple:Q08722	simple:Q9P1W8	CD47	SIRPG	FALSE	TRUE	FALSE	curated	FALSE	0.33	Epithelial/Cancer cells	Monocytes	1.037	CD47	SIRPG
CPI-SS0E9015902	CD47_SIRPG	simple:Q08722	simple:Q9P1W8	CD47	SIRPG	FALSE	TRUE	FALSE	curated	FALSE	0.33	Epithelial/Cancer cells	Proliferating myeloid cells	1.016	CD47	SIRPG
CPI-SS0E9015902	CD47_SIRPG	simple:Q08722	simple:Q9P1W8	CD47	SIRPG	FALSE	TRUE	FALSE	curated	FALSE	0.33	Epithelial/Cancer cells	Macrophages	0.955	CD47	SIRPG
CPI-SS0097929A7	BMP7_SLAMF1	simple:P18075	simple:Q13291	BMP7	SLAMF1	TRUE	FALSE	TRUE	InnateDB-All	FALSE	0.01	Epithelial/Cancer cells	Proliferating myeloid cells	0.105	BMP7	SLAMF1
CPI-SS0795802F6	CCL4_SLC7A1	simple:P13236	simple:P30825	CCL4	SLC7A1	TRUE	FALSE	TRUE	IMEx,IntAct	FALSE	0.21	M2-like Macrophages	Epithelial/Cancer cells	0.769	CCL4	SLC7A1
CPI-SS0795802F6	CCL4_SLC7A1	simple:P13236	simple:P30825	CCL4	SLC7A1	TRUE	FALSE	TRUE	IMEx,IntAct	FALSE	0.21	Proliferating myeloid cells	Epithelial/Cancer cells	0.659	CCL4	SLC7A1
CPI-SS0795802F6	CCL4_SLC7A1	simple:P13236	simple:P30825	CCL4	SLC7A1	TRUE	FALSE	TRUE	IMEx,IntAct	FALSE	0.21	Monocytes	Epithelial/Cancer cells	0.601	CCL4	SLC7A1
CPI-SS03105D292	CSF1_SLC7A1	simple:P09603	simple:P30825	CSF1	SLC7A1	TRUE	FALSE	TRUE	I2D	FALSE	0.13	Epithelial/Cancer cells	Proliferating myeloid cells	0.207	CSF1	SLC7A1
CPI-SS09C4FCB90	ICAM1_SPN	simple:P05362	simple:P16150	ICAM1	SPN	FALSE	TRUE	FALSE	curated	FALSE	0.14	Proliferating myeloid cells	Epithelial/Cancer cells	0.182	ICAM1	SPN
CPI-SS09C4FCB90	ICAM1_SPN	simple:P05362	simple:P16150	ICAM1	SPN	FALSE	TRUE	FALSE	curated	FALSE	0.14	Monocytes	Epithelial/Cancer cells	0.179	ICAM1	SPN
CPI-SC0D5CFA431	TGFB3_TGFbeta receptor1	simple:P10600	complex:TGFbeta receptor1	TGFB3	NA	TRUE	FALSE	TRUE	curated	FALSE	0.25	Epithelial/Cancer cells	Monocytes	0.257	TGFB3	TGFBR1
CPI-SC0D5CFA431	TGFB3_TGFbeta receptor1	simple:P10600	complex:TGFbeta receptor1	TGFB3	NA	TRUE	FALSE	TRUE	curated	FALSE	0.25	Epithelial/Cancer cells	Monocytes	0.257	TGFB3	TGFBR2
CPI-SC0D5CFA431	TGFB3_TGFbeta receptor1	simple:P10600	complex:TGFbeta receptor1	TGFB3	NA	TRUE	FALSE	TRUE	curated	FALSE	0.25	M2-like Macrophages	Epithelial/Cancer cells	0.234	TGFB3	TGFBR1
CPI-SC0D5CFA431	TGFB3_TGFbeta receptor1	simple:P10600	complex:TGFbeta receptor1	TGFB3	NA	TRUE	FALSE	TRUE	curated	FALSE	0.25	M2-like Macrophages	Epithelial/Cancer cells	0.234	TGFB3	TGFBR2
CPI-SC0D5CFA431	TGFB3_TGFbeta receptor1	simple:P10600	complex:TGFbeta receptor1	TGFB3	NA	TRUE	FALSE	TRUE	curated	FALSE	0.25	Monocytes	Epithelial/Cancer cells	0.216	TGFB3	TGFBR1
CPI-SC0D5CFA431	TGFB3_TGFbeta receptor1	simple:P10600	complex:TGFbeta receptor1	TGFB3	NA	TRUE	FALSE	TRUE	curated	FALSE	0.25	Monocytes	Epithelial/Cancer cells	0.216	TGFB3	TGFBR2
CPI-SC098C06330	TGFB1_TGFbeta receptor1	simple:P01137	complex:TGFbeta receptor1	TGFB1	NA	TRUE	FALSE	TRUE	curated	FALSE	0.28	Monocytes	Epithelial/Cancer cells	0.58	TGFB1	TGFBR1
CPI-SC098C06330	TGFB1_TGFbeta receptor1	simple:P01137	complex:TGFbeta receptor1	TGFB1	NA	TRUE	FALSE	TRUE	curated	FALSE	0.28	Monocytes	Epithelial/Cancer cells	0.58	TGFB1	TGFBR2
CPI-SC098C06330	TGFB1_TGFbeta receptor1	simple:P01137	complex:TGFbeta receptor1	TGFB1	NA	TRUE	FALSE	TRUE	curated	FALSE	0.28	M2-like Macrophages	Epithelial/Cancer cells	0.525	TGFB1	TGFBR1
CPI-SC098C06330	TGFB1_TGFbeta receptor1	simple:P01137	complex:TGFbeta receptor1	TGFB1	NA	TRUE	FALSE	TRUE	curated	FALSE	0.28	M2-like Macrophages	Epithelial/Cancer cells	0.525	TGFB1	TGFBR2
CPI-SC098C06330	TGFB1_TGFbeta receptor1	simple:P01137	complex:TGFbeta receptor1	TGFB1	NA	TRUE	FALSE	TRUE	curated	FALSE	0.28	Proliferating myeloid cells	Epithelial/Cancer cells	0.572	TGFB1	TGFBR1
CPI-SC098C06330	TGFB1_TGFbeta receptor1	simple:P01137	complex:TGFbeta receptor1	TGFB1	NA	TRUE	FALSE	TRUE	curated	FALSE	0.28	Proliferating myeloid cells	Epithelial/Cancer cells	0.572	TGFB1	TGFBR2
CPI-SC098C06330	TGFB1_TGFbeta receptor1	simple:P01137	complex:TGFbeta receptor1	TGFB1	NA	TRUE	FALSE	TRUE	curated	FALSE	0.28	Macrophages	Epithelial/Cancer cells	0.688	TGFB1	TGFBR1
CPI-SC098C06330	TGFB1_TGFbeta receptor1	simple:P01137	complex:TGFbeta receptor1	TGFB1	NA	TRUE	FALSE	TRUE	curated	FALSE	0.28	Macrophages	Epithelial/Cancer cells	0.688	TGFB1	TGFBR2
CPI-SC0D5CFA431	TGFB3_TGFbeta receptor1	simple:P10600	complex:TGFbeta receptor1	TGFB3	NA	TRUE	FALSE	TRUE	curated	FALSE	0.25	Epithelial/Cancer cells	Proliferating myeloid cells	0.277	TGFB3	TGFBR1
CPI-SC0D5CFA431	TGFB3_TGFbeta receptor1	simple:P10600	complex:TGFbeta receptor1	TGFB3	NA	TRUE	FALSE	TRUE	curated	FALSE	0.25	Epithelial/Cancer cells	Proliferating myeloid cells	0.277	TGFB3	TGFBR2
CPI-SC0984894BC	TGFB1_TGFbeta receptor2	simple:P01137	complex:TGFbeta receptor2	TGFB1	NA	TRUE	FALSE	TRUE	curated	FALSE	0.16	M2-like Macrophages	Epithelial/Cancer cells	0.416	TGFB1	TGFBR2
CPI-SC0984894BC	TGFB1_TGFbeta receptor2	simple:P01137	complex:TGFbeta receptor2	TGFB1	NA	TRUE	FALSE	TRUE	curated	FALSE	0.16	M2-like Macrophages	Epithelial/Cancer cells	0.416	TGFB1	ACVR1
CPI-SC0984894BC	TGFB1_TGFbeta receptor2	simple:P01137	complex:TGFbeta receptor2	TGFB1	NA	TRUE	FALSE	TRUE	curated	FALSE	0.16	Proliferating myeloid cells	Epithelial/Cancer cells	0.462	TGFB1	TGFBR2
CPI-SC0984894BC	TGFB1_TGFbeta receptor2	simple:P01137	complex:TGFbeta receptor2	TGFB1	NA	TRUE	FALSE	TRUE	curated	FALSE	0.16	Proliferating myeloid cells	Epithelial/Cancer cells	0.462	TGFB1	ACVR1
CPI-SC0077CEB82	TGFB3_TGFbeta receptor2	simple:P10600	complex:TGFbeta receptor2	TGFB3	NA	TRUE	FALSE	TRUE	curated	FALSE	0.14	M2-like Macrophages	Epithelial/Cancer cells	0.124	TGFB3	TGFBR2
CPI-SC0077CEB82	TGFB3_TGFbeta receptor2	simple:P10600	complex:TGFbeta receptor2	TGFB3	NA	TRUE	FALSE	TRUE	curated	FALSE	0.14	M2-like Macrophages	Epithelial/Cancer cells	0.124	TGFB3	ACVR1
CPI-SC0984894BC	TGFB1_TGFbeta receptor2	simple:P01137	complex:TGFbeta receptor2	TGFB1	NA	TRUE	FALSE	TRUE	curated	FALSE	0.16	Macrophages	Epithelial/Cancer cells	0.579	TGFB1	TGFBR2
CPI-SC0984894BC	TGFB1_TGFbeta receptor2	simple:P01137	complex:TGFbeta receptor2	TGFB1	NA	TRUE	FALSE	TRUE	curated	FALSE	0.16	Macrophages	Epithelial/Cancer cells	0.579	TGFB1	ACVR1
CPI-SC0984894BC	TGFB1_TGFbeta receptor2	simple:P01137	complex:TGFbeta receptor2	TGFB1	NA	TRUE	FALSE	TRUE	curated	FALSE	0.16	Monocytes	Epithelial/Cancer cells	0.471	TGFB1	TGFBR2
CPI-SC0984894BC	TGFB1_TGFbeta receptor2	simple:P01137	complex:TGFbeta receptor2	TGFB1	NA	TRUE	FALSE	TRUE	curated	FALSE	0.16	Monocytes	Epithelial/Cancer cells	0.471	TGFB1	ACVR1
CPI-SS085EE60B1	TGFB1_TGFBR3	simple:P01137	simple:Q03167	TGFB1	TGFBR3	TRUE	FALSE	TRUE	curated	FALSE	0.18	Proliferating myeloid cells	Epithelial/Cancer cells	0.46	TGFB1	TGFBR3
CPI-SS085EE60B1	TGFB1_TGFBR3	simple:P01137	simple:Q03167	TGFB1	TGFBR3	TRUE	FALSE	TRUE	curated	FALSE	0.18	Monocytes	Epithelial/Cancer cells	0.469	TGFB1	TGFBR3
CPI-SS085EE60B1	TGFB1_TGFBR3	simple:P01137	simple:Q03167	TGFB1	TGFBR3	TRUE	FALSE	TRUE	curated	FALSE	0.18	Macrophages	Epithelial/Cancer cells	0.577	TGFB1	TGFBR3
CPI-SS0431D2256	TNFSF9_TNFRSF9	simple:P41273	simple:Q07011	TNFSF9	TNFRSF9	TRUE	FALSE	TRUE	curated	FALSE	0.19	Epithelial/Cancer cells	Macrophages	0.175	TNFSF9	TNFRSF9
CPI-SS00A8596B5	PVR_TNFSF9	simple:P15151	simple:P41273	PVR	TNFSF9	TRUE	TRUE	FALSE	InnateDB-All	FALSE	0.13	Macrophages	Epithelial/Cancer cells	0.139	PVR	TNFSF9
CPI-SS00A8596B5	PVR_TNFSF9	simple:P15151	simple:P41273	PVR	TNFSF9	TRUE	TRUE	FALSE	InnateDB-All	FALSE	0.13	Epithelial/Cancer cells	Proliferating myeloid cells	0.137	PVR	TNFSF9
CPI-SC090068F7B	TSLP_TSLPR	simple:Q969D9	complex:TSLPR	TSLP	NA	TRUE	FALSE	TRUE	curated	FALSE	0.1	Epithelial/Cancer cells	Macrophages	0.384	TSLP	IL7R
CPI-SC090068F7B	TSLP_TSLPR	simple:Q969D9	complex:TSLPR	TSLP	NA	TRUE	FALSE	TRUE	curated	FALSE	0.1	Epithelial/Cancer cells	Macrophages	0.384	TSLP	CRLF2
CPI-SS0E00478B4	NRP2_VEGFA	simple:O60462	simple:P15692	NRP2	VEGFA	TRUE	TRUE	FALSE	curated	FALSE	0.2	M2-like Macrophages	Epithelial/Cancer cells	0.484	NRP2	VEGFA
CPI-SS0E00478B4	NRP2_VEGFA	simple:O60462	simple:P15692	NRP2	VEGFA	TRUE	TRUE	FALSE	curated	FALSE	0.2	Epithelial/Cancer cells	Macrophages	0.724	NRP2	VEGFA
CPI-SS0E00478B4	NRP2_VEGFA	simple:O60462	simple:P15692	NRP2	VEGFA	TRUE	TRUE	FALSE	curated	FALSE	0.2	Epithelial/Cancer cells	Monocytes	0.613	NRP2	VEGFA
CPI-SS0DE0A486F	NRP1_VEGFA	simple:O14786	simple:P15692	NRP1	VEGFA	TRUE	TRUE	FALSE	curated	FALSE	0.28	Epithelial/Cancer cells	Macrophages	0.535	NRP1	VEGFA
CPI-SS0DE0A486F	NRP1_VEGFA	simple:O14786	simple:P15692	NRP1	VEGFA	TRUE	TRUE	FALSE	curated	FALSE	0.28	M2-like Macrophages	Epithelial/Cancer cells	0.461	NRP1	VEGFA
CPI-SS0DE0A486F	NRP1_VEGFA	simple:O14786	simple:P15692	NRP1	VEGFA	TRUE	TRUE	FALSE	curated	FALSE	0.28	Epithelial/Cancer cells	Monocytes	0.424	NRP1	VEGFA
CPI-SS098425155	ADRB2_VEGFB	simple:P07550	simple:P49765	ADRB2	VEGFB	TRUE	TRUE	FALSE	InnateDB-All	FALSE	0.07	Proliferating myeloid cells	Epithelial/Cancer cells	0.132	ADRB2	VEGFB
CPI-SS098425155	ADRB2_VEGFB	simple:P07550	simple:P49765	ADRB2	VEGFB	TRUE	TRUE	FALSE	InnateDB-All	FALSE	0.07	M2-like Macrophages	Epithelial/Cancer cells	0.175	ADRB2	VEGFB
CPI-SS033E6DE7E	NRP1_VEGFB	simple:O14786	simple:P49765	NRP1	VEGFB	TRUE	TRUE	FALSE	curated	FALSE	0.25	Proliferating myeloid cells	Epithelial/Cancer cells	0.195	NRP1	VEGFB
CPI-SS033E6DE7E	NRP1_VEGFB	simple:O14786	simple:P49765	NRP1	VEGFB	TRUE	TRUE	FALSE	curated	FALSE	0.25	Monocytes	Epithelial/Cancer cells	0.188	NRP1	VEGFB
CPI-SS0947A8549	FLT1_VEGFB	simple:P17948	simple:P49765	FLT1	VEGFB	TRUE	TRUE	FALSE	curated	FALSE	0.15	Epithelial/Cancer cells	M2-like Macrophages	0.178	FLT1	VEGFB
CPI-SS0947A8549	FLT1_VEGFB	simple:P17948	simple:P49765	FLT1	VEGFB	TRUE	TRUE	FALSE	curated	FALSE	0.15	Epithelial/Cancer cells	Proliferating myeloid cells	0.166	FLT1	VEGFB
CPI-SS033E6DE7E	NRP1_VEGFB	simple:O14786	simple:P49765	NRP1	VEGFB	TRUE	TRUE	FALSE	curated	FALSE	0.25	M2-like Macrophages	Epithelial/Cancer cells	0.355	NRP1	VEGFB
CPI-SS0A42A3690	CCL4L2_VSIR	simple:Q8NHW4	simple:Q9H7M9	CCL4L2	VSIR	TRUE	FALSE	TRUE	IMEx,IntAct	FALSE	0.31	M2-like Macrophages	Epithelial/Cancer cells	0.763	CCL4L2	VSIR

## Sheet: unique interaction pairs
Duplicated interaction pairs were reomved from CellPhoneDB results
CDH1	ITGB1
CDH1	ITGA2
COL14A1	ITGB1
COL14A1	ITGA2
FN1	ITGB1
FN1	ITGA2
FN1	ITGA3
THBS1	ITGB1
THBS1	ITGA3
SPP1	ITGB1
SPP1	ITGA4
VCAM1	ITGB1
VCAM1	ITGA4
VCAM1	ITGB7
FN1	ITGA5
LAMC1	ITGB1
LAMC1	ITGA6
NRG1	ITGB4
NRG1	ITGA6
IGF1	ITGB4
IGF1	ITGA6
TNC	ITGB1
TNC	ITGA9
VCAM1	ITGA9
SPP1	ITGA9
TNFSF9	ADGRG5
F11R	ITGB2
F11R	ITGAL
ICAM1	ITGB2
ICAM1	ITGAL
C3	ITGB2
C3	ITGAM
F10	ITGB2
F10	ITGAM
THY1	ITGB2
THY1	ITGAM
ICAM1	ITGAM
CD74	APP
ICAM1	AREG
PLD2	ARF1
FN1	ITGAV
FN1	ITGB5
PROS1	AXL
C3	C3AR1
CCR2	CCL11
CCR1	CCL15
CCR1	CCL18
CCR1	CCL23
IDE	CCL23
PGRMC2	CCL4L2
CCR1	CCL7
CCR2	CCL7
CCR5	CCL7
CCR1	CCL8
CCR2	CCL8
CCR5	CCL8
CCL3	CCR1
CCL3L3	CCR1
CCL2	CCR2
CCL24	CCR2
CCL3	CCR5
CCL4	CCR5
SPP1	CD44
SIRPA	CD47
LRP6	CKLF
FAM3C	CLEC2D
CD74	COPA
CSF1R	CSF1
CSF1R	CSF3
CSF3	CSF3R
CX3CR1	CX3CL1
TNF	DAG1
EPHA2	EFNA4
EPHA2	EFNA5
EFNA1	EPHA2
VEGFA	EPHB2
ADGRG5	FAM3C
LAMP1	FAM3C
CXADR	FAM3C
VEGFA	FLT1
ANXA1	FPR2
ANXA1	FPR3
AXL	GAS6
TNFRSF1B	GRN
TNFRSF1A	GRN
CD44	HBEGF
CCL3	IDE
IGF1	IGF1R
AXL	IL15RA
IL15	IL15RA
IL1R2	IL1A
IL1R1	IL1A
IL1RAP	IL1A
IL1R2	IL1B
IL1R1	IL1B
IL1RAP	IL1B
IL1R1	IL1RN
IL1RAP	IL1RN
IL1R2	IL1RN
NOTCH2	IL24
CSF1R	IL34
ACVR1	INHBA
ACVR2B	INHBA
ACVR1B	INHBA
NOTCH1	JAG1
LIFR	LIF
IL6ST	LIF
CD1D	LILRB2
PDGFB	LRP1
NRG1	LSR
CD74	MIF
PTPRC	MRC1
CADM1	NECTIN3
PVR	NECTIN3
TNF	NOTCH1
JAG1	NOTCH2
OSMR	OSM
IL6ST	OSM
COPA	P2RY6
PDGFRA	PDGFC
FLT1	PGF
NRP1	PGF
NRP2	PGF
SEMA3E	PLXND1
SEMA4A	PLXND1
TNF	PTPRS
TNF	RIPK1
C5AR1	RPS19
NRP2	SEMA3F
PLXNB2	SEMA4C
TNF	SEMA4C
CD72	SEMA4D
PLXNB1	SEMA4D
PLXNB2	SEMA4D
SPN	SIGLEC1
CD47	SIRPB1
CD47	TYROBP
CSF1	SIRPA
CD47	SIRPG
BMP7	SLAMF1
CCL4	SLC7A1
CSF1	SLC7A1
ICAM1	SPN
TGFB3	TGFBR1
TGFB3	TGFBR2
TGFB1	TGFBR1
TGFB1	TGFBR2
TGFB1	ACVR1
TGFB3	ACVR1
TGFB1	TGFBR3
TNFSF9	TNFRSF9
PVR	TNFSF9
TSLP	IL7R
TSLP	CRLF2
NRP2	VEGFA
NRP1	VEGFA
ADRB2	VEGFB
NRP1	VEGFB
FLT1	VEGFB
CCL4L2	VSIR
