# Supplementary material for: Tumor-educated Gr1+CD11b+ cells drive breast cancer metastasis via OSM/IL-6/JAK–induced cancer cell plasticity
Source: J Clin Invest. 2024 Jan 18;134(6):e166847. doi: 10.1172/JCI166847 (PMC10940099; doi:10.1172/JCI166847)
Supplement: Supplemental table 3 [file jci-134-166847-s193.xlsx]

## Sheet: Murine
Tu-Gr1+CD11b+-induced siganture
Spats2l
Gvin-ps4
Ifi44
Oas2
Mx2
Usp18
Oas3
Tgtp2
Irf7
Xaf1
H2-T24
Zbp1
Oas1a
Ifi27l2a
Tgtp1
Rtp4
Irgm2
Oasl2
Cstdc5
Oas1g
Apol9a
Ddx60
Muc1
Isg15
Bst2
Phf11d
Cmpk2
Igtp
Iigp1
Ifit3b
Mx1
Irf9
F5
Gbp6
Synpr
Gbp3
Ly6a
Apol9b
Hsh2d
Irgm1
Parp14
Dhx58
Gbp7
Oas1b
Ifi27
Gm43302
Steap4
Ifi47
Saa3
Sectm1b

## Sheet: human
Tu-Gr1+CD11b+-induced siganture (human)
MX1
USP41
USP18
APOL3
APOL4
APOL2
APOL1
XAF1
IRF9
PHF11
HLA-E
IRF7
ZBP1
PARP14
SECTM1
IFIT3
RTP4
STEAP4
DDX60
SPATS2L
SYNPR
IRGM
OAS3
OAS2
OAS1
HSH2D
BST2
CMPK2
GBP6
ISG15
IFI44
MUC1
GBP4
DHX58
CSTA
F5

## Sheet: 32 gene signature
32 Tu-Gr1+CD11b+-induced siganture (human) expressed in METABRIC data
XAF1
USP41
SYNPR
STEAP4
SPATS2L
SECTM1
RTP4
PHF11
PARP14
OAS2
OAS1
MX1
MUC1
ISG15
IRGM
IRF9
IRF7
IFIT3
IFI44
HLA−E
GBP6
GBP4
F5
DHX58
DDX60
CSTA
CMPK2
BST2
APOL4
APOL3
APOL2
APOL1

## Sheet: 5 gene siganture
MX1
IRF7
OAS1
CMPK2
ISG15
