# Supplementary material for: Tumor-educated Gr1+CD11b+ cells drive breast cancer metastasis via OSM/IL-6/JAK–induced cancer cell plasticity
Source: J Clin Invest. 2024 Jan 18;134(6):e166847. doi: 10.1172/JCI166847 (PMC10940099; doi:10.1172/JCI166847)
Supplement: Supporting data values [file jci-134-166847-s194.xlsx]

## Sheet: Figure 1A
Sca1 RPKM	4T1				6DT1				Mvt1				Met1
	In_Culture	OT_PT	OT_LuM	TV_LuM	In_Culture	OT_PT	OT_LuM	TV_LuM	In_Culture	OT_PT	OT_LuM	TV_LuM	In_Culture	OT_PT	OT_LuM
	1.14841	16.9365	56.3731	28.2638	75.2022	67.3606	222.137	123.189	69.1915	29.6934	224.494	215.666	13.7684	7.50546	25.9794
	1.19592	27.7453	125.465	36.4752	66.6685	107.37	238.282	131.596	79.6843	170.006	337.795	227.301	30.3381	13.3273	43.9572
	1.3009	41.0834	294.593	47.2314	68.1189	114.97	238.643	182.159	89.0083	180.503	354.835	253.315	64.2092	14.0618	61.5965
	2.38226	42.9616	325.249	49.9591		134.075	258.554	206.364		191.611	389.235	270.999		21.8215	61.6387
		95.8657	360.972	61.0633		180.022	265.728	213.055		216.656	398.561	343.971		23.5671	69.3515
		119.229	393.618	117.312		194.883	293.422	214.728		250.893	429.78	454.248		25.2685	97.7514
							324.211							31.0371	116.277
							337.921							49.7501	126.948
							365.212							60.6992	281.058
							520.72							70.2302	289.552
							675.175							142.228	396.022

## Sheet: Figure 1C
	Lung						Primary tumor
	CD24	CD44	SCA1	CD61	CD49e		CD24	CD44	SCA1	CD61	CD49e
	97.4	98.7	59.2	21	0.46		77.9	92.5	3.74	5.7	2.82
	97.1	78.7	33.3	5.32	0.97		57.3	93.2	24	9.7	1.57
	93.7	94	56.8	28.1	1.65		83.7	87.9	10.6	4.35	0.51
	95.8	97.5	55.3	20.5	0.92		85.2	90.6	18.7	7.71	2.35
	94.9	88.1	48.5	10.9	1		71.5	84.7	12.3	4.06	0.22
	91	92.5	41.1	12.2	0.83		67.1	86.4	6.63	2.5	0.42

## Sheet: Figure 1E 
Tumor volume (mm3)
Days	4T1-SCA1+								4T1-SCA1-
0	0	0	0	0	0	0	0	0	0	0	0	0	0	0	0	0
7	65	14	14	14	14	14	14	14	14	14	14	14	14	14	14	14
10	104	78	149.76	131.04	65	149.76	149.76	168.48	49.92	78	149.76	14.04	14.04	65	65	131.04
15	250	266.24	168.48	254.8	131.04	203.84	187.2	229.32	78	78	332.8	203.84	149.76	229.32	168.48	299.52
22	973.44	728	572	624	505.44	755.04	572	624	520	505.44	676	332.8	280.28	624	624	973.44

## Sheet: Figure 1F
Metastasis index	SCA1+	SCA1-
	5.86	1.07
	2.1	2.402
	3.76	1.888
	8.5	2.13
	1.012	0.289
	4.1	1.37
		0.636

## Sheet: Figure 1H
Lung metastasis number/section	4T1			4T1 SCA1+			4T1 SCA1-
	section1	section2	section3	section1	section2	section3	section1	section2	section3
	25	24	25	56	55	54	5	5	4
	15	14	14	5	5	6	0	0	0
	27	29	27	10	10	10	8	8	8
	7	7	7	9	10	9	1	1	1
	7	7	7	47	42	40	1	1	1
				16	18	19	2	2	2
				17	17	16	1	2	2
							0	0	0
							3	3	3

## Sheet: Figure 2A
	4T1 Sca-1+								4T1 Sca-1-
Gr1+CD11b+	75.6	44.2	76.7	64.5	71.3	42	80		42.7	67.7	78	80	76.2	74	52	46
Gr1HighCD11b+Ly6Clow	42.4	22.5	33.6	32.8	50.1				11.8	24.7	33.6	37.5	27.1	16	16.6	10.1
Gr1LowCD11bLy6Chigh	33.2	26	25.2	32.3	24.6	38.5			30.9	43.5	44.4	42.5	49.1	58.2	36.4	36.2
Ly6C+	9.87	10.5	7.65	7.38	7.33	11.1	11.3	8	5.84	6.53	5.43	5.84	5.28	4.93	6.1	8.13
F480+	46.2	32.7	57.4	38.9	68	61.9	38.1	47.6	43.1	63.7	57.9	67.2	77.9	78.6	53.5	48
CD11c+	11.2	8.55	14.4	10.7	16.3	13.3	8.07	12.4	9.68	15.3	21.6	15.4	19.5	25.3	15.4	10.5
CD4+	5.7	8.63	3.61	19.4	2.84	1.98	5.35	5.49	8.58	6.84	4.88	1.82	4.65	1.93	4.88	7.48
CD8+	2.18	6.41	0.39	5.71	1.79	0.94	7.05	0.99	3.31	1.54	0.51	0.63	1.71	1.91	3.13	4.37
B220	11.8	9.57	14	18	15.1	7.39	13.5	10.2	19	19.2	21.6	15.9	20.1	15.2	23.1	13.5
CD49+	24.1	35.9	32.9	12.5	24	16.2	13.8		23.1	23.7	23.2	16.3	19.5	13.9	17	24.8

## Sheet: Figure 2C
	SCA1 Expression
4T1	10	12	16
4T1:BM MDSC	13	12.9	11.9
4T1:Spl MDSC	16.8	16.3	17
4T1:Tumor MDSC	84	83.7	77.5
	SCA1 Expression
SCA1-	2.05	2.71	4.26	3.47	3.34
SCA1-: BM MDSC	9.75	9.65	9.37	8.31	9.15	8.41	7.48	7.99	7.89
SCA1-:Spl MDSC	27.9	25.4	16.8	16.9	14.1	18	18.5	17.9	18
SCA1-: Tum MDSC	37.8	36.7	35.4	30.7	40.2	37.2	35.9	39	39.4

## Sheet: Figure 2E
SCA1+ cells (%)	4T1	4T1: Tu MDSC 1:1	4T1: Tu MDSC 1:3	4T1: Tu MDSC 1:1 TW	4T1: Tu MDSC 1:3 TW		SCA1-	SCA1-: Tu MDSC 1:1	SCA1-: Tu MDSC 1:3	SCA1-: Tu MDSC 1:1 TW	SCA1-: Tu MDSC 1:3 TW
	26.1	86.1	84.1	71.5	83.1		2.05	36	41.5	15.7	12.8
	25	81	75	68	74		2.71	36.7	40.1	16.4	11.4
	23	82	78	69	80		4.26	35.4	42.4	25	12.7
							3.47	30.7	41.4	15.3	12.1
							3.34	40.2	41.1	13.2	11.9
								37.2	45.5	16.3	13.1
								35.9	43.7	36.2	16.2
								39	45.6	13.6	17.9
								39.4	43.3	12.6	15.3

## Sheet: Figure 2H
	Number of Lung metastases per section
	Tu-Gr1+CD11b+ Primed 4T1	Spl-Gr1+CD11b+ Primed 4T1
	69	33
	69.6667	32.3333
	40.6667	16
	75	59.6667
	80.3333	63.3333
	67.3333	20

## Sheet: Figure 5A
	Osm expression			Il6 expression
	Spl-Gr1+CD11b+	Tum-Gr1+CD11b+		Spl-Gr1+CD11b+	Tum-Gr1+CD11b+
	1	2.10672		1	3.99307
	1	3.10588		1	5.30554
	1	2.50533		1	5.53085
	1	1.15269		1	1.54489
	1	1.74715		1	1.75018

[truncated: 41 more sheets: Figure 5B, Figure 5C, Figure 5D, Figure 5E, Figure 5G, Figure 5I, Figure 5K, Figure 6B, Figure 6C, Figure 6D, Figure 6E, Figure 6F, Figure 6G, Figure 6I, Figure 6J, Figure 7D, Figure 7E, Figure 7G, Figure 8A, Figure 8B …]
